# Supplementary material for: Proteomic profiling of circulating extracellular vesicles from COVID-19 patients and their impact on innate Vdelta2 T-cell response
Source: Front Immunol. 2026 Feb 11;17:1748398. doi: 10.3389/fimmu.2026.1748398 (PMC12933268; doi:10.3389/fimmu.2026.1748398)
Supplement: Supplementary file 2 [file Table1.xlsx]

## Sheet: Foglio1
LFQ intensity HD1	LFQ intensity HD1b	LFQ intensity HD2	LFQ intensity HD2b	LFQ intensity HD3	LFQ intensity HD3b	LFQ intensity HD4	LFQ intensity HD4b	LFQ intensity HD5	LFQ intensity HD5b	LFQ intensity MILD1	LFQ intensity MILD1b	LFQ intensity MILD2	LFQ intensity MILD2b	LFQ intensity MILD3	LFQ intensity MILD3b	LFQ intensity MILD4	LFQ intensity MILD4b	LFQ intensity MILD5	LFQ intensity MILD5b	LFQ intensity MILD6	LFQ intensity MILD6b	LFQ intensity MILD7	LFQ intensity MILD7b	LFQ intensity MILD8	LFQ intensity MILD8b	LFQ intensity MILD9	LFQ intensity MILD9b	LFQ intensity MILD10	LFQ intensity MILD10b	LFQ intensity MILD11	LFQ intensity MILD11b	LFQ intensity MILD12	LFQ intensity MILD12b	LFQ intensity SEV1	LFQ intensity SEV1b	LFQ intensity SEV2	LFQ intensity SEV2b	LFQ intensity SEV3	LFQ intensity SEV3b	LFQ intensity SEV4	LFQ intensity SEV4b	LFQ intensity SEV5	LFQ intensity SEV5b	LFQ intensity SEV6	LFQ intensity SEV6b	LFQ intensity SEV7	LFQ intensity SEV7b	LFQ intensity SEV8	LFQ intensity SEV8b
26.5799	26.8252	25.6156	25.5057	27.4543	26.3347	25.2618	26.2024	27.2552	26.2889	24.5463	24.9187	25.1615	25.4305	22.7282	23.1856	26.6629	26.1372	26.3906	26.424	26.6783	27.4238	26.7322	26.9991	26.4145	22.9874	26.8283	26.991	27.4064	27.0148	28.1246	27.6826	27.5887	27.6821	25.6256	26.5524	26.0527	26.1445	24.1109	24.7563	25.4582	26.8931	25.9738	23.928	23.986	24.0239	23.6164	24.6771	26.079	26.1262
30.3065	30.2554	29.4908	29.0241	29.9837	29.9787	31.1948	30.8092	27.3918	27.1728	24.8068	23.8839	25.0505	25.2244	27.2302	27.4334	27.2217	24.6422	24.528	25.0001	25.0903	24.5709	25.2401	26.8253	25.3494	23.3579	27.5767	27.6393	29.5768	29.4794	26.0633	24.7937	24.9923	24.0856	26.1402	25.5736	24.743	27.5693	23.2842	23.5909	24.4364	23.758	23.72	24.1837	27.6576	25.1676	23.2683	24.3156	25.5357	24.1409
31.5254	31.4941	31.366	31.1913	31.6471	31.7982	31.6818	31.331	31.4345	31.3173	32.226	32.4362	32.4024	32.3256	32.697	32.8662	31.4888	31.4843	32.7827	32.7409	30.8991	30.8121	32.9172	32.8111	33.6378	33.4615	33.2106	32.9544	32.6079	32.6611	32.8563	33.027	32.3236	32.3643	32.8262	32.6114	32.7328	33.1767	32.9226	32.7328	33.242	33.2988	33.1306	33.2148	33.3343	33.7505	33.4016	33.4595	33.7559	33.694
32.2136	31.9191	31.2817	31.5166	31.7451	32.0834	32.0919	32.2455	32.5613	32.6286	33.1772	33.4986	33.3624	33.3326	31.6945	31.8985	32.8529	32.7785	32.0247	31.3359	32.9295	32.8949	32.41	32.1007	31.667	31.7465	32.3495	31.8455	33.3619	33.4572	32.1327	32.3351	32.5021	32.674	31.7843	31.6532	31.8888	31.3958	30.7146	30.7021	31.7421	31.7338	32.9496	32.9344	31.8079	31.5705	31.2629	31.4615	32.0998	32.1747
22.828	24.6941	25.6618	25.9931	25.5856	25.6254	26.0334	26.4419	24.1787	23.3132	23.4938	22.9381	22.9102	23.7621	23.1633	22.598	23.8948	23.9022	25.515	25.3148	22.9398	23.2358	24.1261	24.3851	22.8965	26.2322	24.2682	23.9003	23.4503	24.845	25.0459	24.0621	24.6674	23.9365	24.3228	26.0251	23.5805	24.4524	26.5463	23.836	26.3511	25.9885	24.8814	24.1933	25.5727	24.7729	22.5585	25.9075	24.9834	25.1594
31.1079	30.9297	31.3001	30.9356	30.7254	30.6473	30.9761	30.9528	30.2321	30.1466	31.0588	30.9557	31.3628	31.2902	30.7014	30.6529	31.4014	31.1641	31.4782	31.4931	30.7871	30.2703	30.7706	30.5129	29.7343	29.7564	31.5749	31.3172	31.3581	31.234	30.6921	30.8256	29.6171	29.5779	31.0607	30.8464	30.1296	30.1198	27.0188	26.7493	30.1442	30.7212	30.5905	30.4933	30.9134	30.6394	29.513	29.7256	30.1834	30.1189
27.0298	27.11	27.2137	27.1767	27.0454	26.7869	28.5714	29.2357	24.4841	25.2807	26.3174	26.2858	25.1955	24.0558	25.4564	25.2198	24.1279	24.5918	22.225	23.8497	25.1659	24.969	22.8348	24.8412	24.3775	25.3515	25.7601	23.2156	28.4211	27.1638	24.9398	25.4044	23.2161	24.7757	24.9199	27.0785	27.5415	26.1942	23.2694	24.6686	26.2265	24.2311	23.1266	24.0019	26.4406	25.0364	25.7505	27.3551	23.0251	25.6615
26.7073	26.8249	28.0361	27.6146	27.2184	25.7558	25.7854	23.7199	24.2262	24.1398	26.7477	26.8833	26.6061	26.9015	23.7145	24.2528	21.7022	22.9531	26.8248	26.5276	26.0992	27.0124	26.598	26.672	24.0402	25.9803	26.6966	26.5888	27.7948	27.307	27.3473	27.0342	23.5758	26.6926	24.5068	25.2158	25.2565	26.3496	26.6949	25.0351	26.2459	26.3135	26.6959	25.4485	26.2929	25.6433	22.8376	25.9391	24.8859	23.353
29.7668	29.7356	29.3807	29.4273	29.6922	29.733	29.525	29.7972	29.314	29.6002	30.2527	30.2441	29.6924	29.8108	28.5265	28.7109	28.5128	28.4633	28.4959	28.6208	28.5473	29.0463	29.9073	29.9255	28.3543	28.8479	28.6041	29.7745	29.94	30.2401	28.3758	29.0333	28.3398	29.3577	28.9732	29.1467	28.4066	27.7348	25.272	28.5026	27.9759	29.2904	28.3699	28.6319	28.7986	28.6263	28.4483	28.9672	29.0872	28.4748
37.3167	37.3209	38.3551	38.3457	38.2919	38.2929	37.8619	37.8184	38.036	37.8821	38.2187	38.1631	37.8147	37.7854	37.4516	37.4914	37.9158	37.9392	37.3698	37.3546	38.0726	38.0113	37.4168	37.416	36.5747	36.556	37.69	37.6577	37.9166	38.1348	37.622	37.5495	37.8139	37.6363	37.3671	37.2756	36.2462	36.3569	36.4094	36.2869	37.6447	37.4982	36.9342	36.9356	36.8296	36.935	36.6083	36.3772	37.2812	37.3682
34.7274	34.6415	32.9594	32.9674	33.7014	33.5365	34.0073	34.1214	34.9864	35.1088	31.6712	31.9379	34.5248	34.405	30.068	30.4541	29.868	30.2232	28.4804	28.3796	32.0599	31.9844	31.7634	31.7072	32.0537	32.1016	29.1145	28.9401	29.5448	29.6319	28.9371	29.1767	34.2047	33.9122	29.9877	30.3058	30.4906	30.3382	29.0975	28.7312	24.7852	25.8175	31.3149	31.162	26.0884	27.4935	28.6167	28.6703	33.2115	33.1469
30.8141	30.4371	28.085	28.2059	30.1775	28.5121	30.8266	30.609	28.4621	28.3038	29.9375	29.4375	29.8511	29.6528	29.2162	28.8237	30.2426	31.094	29.2567	29.5032	29.9371	29.5853	24.6231	29.3579	23.7122	29.8064	30.087	30.1125	28.8938	28.8011	30.0108	29.9222	29.42	29.7974	25.6408	26.0282	23.9722	26.1376	25.1646	24.0662	24.8455	25.6732	28.4393	24.8267	25.8858	25.6227	26.8428	23.9374	25.8977	24.7323
25.9398	25.8453	26.4981	26.4753	26.6836	26.4353	26.8348	26.0664	24.745	23.2766	23.3694	23.7813	23.8199	24.3084	23.5286	21.6244	24.489	24.4176	24.2785	24.5196	22.229	23.461	23.7953	23.6032	23.4605	24.8905	24.4874	24.647	25.6861	25.5512	26.2859	22.9369	26.0452	24.5067	26.0719	27.1378	26.19	26.8306	25.5562	26.9651	26.2898	27.2007	25.127	26.1278	26.3918	24.3509	25.3382	25.2085	26.1117	25.4934
26.259	26.1316	26.0815	26.2974	26.0885	26.1716	26.6095	26.1549	22.2189	23.2928	23.9656	23.7325	24.7629	21.9727	23.8685	24.2973	23.6197	24.9246	23.7127	23.467	22.8047	22.4162	23.5758	24.2586	24.1656	25.4927	24.7444	25.0362	23.261	22.6474	24.9051	23.674	25.8681	24.4138	26.7688	26.2413	25.2964	25.0431	26.2559	25.5531	24.8531	25.0697	24.0653	24.1972	25.9722	24.0369	25.3869	25.6885	25.1244	25.5804
30.0181	29.9137	29.5382	29.3973	30.2393	29.8001	31.0287	30.9609	26.2117	26.2572	25.3138	24.9553	24.2417	24.3075	25.2142	25.3173	25.0253	22.9422	26.9886	29.1323	24.7481	27.2438	22.9524	24.327	24.8379	25.2736	24.1212	25.2582	28.9422	28.6628	24.2443	22.8568	24.6266	24.6663	23.568	26.1884	25.146	25.2038	25.0851	24.8993	24.4554	24.1537	25.2242	24.6909	23.4932	24.2585	25.2664	25.4259	25.348	24.985
27.2215	27.2535	28.2582	28.1704	27.7441	27.8332	27.2011	27.0158	27.8374	27.9011	27.7577	27.6133	27.5422	27.2259	28.5172	28.2858	27.5655	27.2405	29.2547	29.484	27.8849	28.0417	28.4019	28.2272	28.2338	28.3756	28.5825	28.5116	27.8297	27.6427	28.0098	27.4037	28.0452	26.2025	27.6154	24.6543	28.5051	25.6361	28.9784	29.0833	28.1156	28.3392	28.8387	29.0218	28.7592	28.668	27.7396	27.9235	29.094	28.9251
29.8065	29.5623	29.3599	29.3372	28.7309	29.5114	29.517	29.6737	29.8268	30.0238	29.4345	29.1099	29.4165	29.6767	27.8881	27.7007	28.9835	29.2114	29.2303	29.0805	29.5252	29.5717	29.4791	29.5685	29.7825	29.9136	28.3881	28.3421	29.8233	29.996	29.2907	29.1699	31.0473	30.9586	31.5766	31.4458	28.854	29.2768	27.6666	27.8806	30.079	29.6413	30.005	29.8192	26.4882	27.4751	30.3196	30.4013	30.55	30.4935
28.4269	28.4022	27.9406	28.0609	28.8333	28.7717	28.2297	27.9806	28.5551	28.6088	27.0997	26.5855	27.5618	27.3616	23.524	23.8287	27.3446	27.2856	26.7178	26.6442	28.077	27.9849	27.2026	27.0929	27.1637	27.6753	26.4472	26.8727	28.0939	28.0944	26.3627	27.4856	26.8931	27.2379	26.3108	25.85	22.7813	25.9441	26.3567	25.8115	24.3961	26.6094	27.752	27.3917	26.5856	28.0928	24.043	25.2456	27.2286	27.2266
35.5243	35.7192	35.5118	35.4112	35.3113	35.3447	35.1514	34.895	35.242	35.4026	35.9261	35.81	35.9612	35.7418	36.709	36.6773	35.9153	35.8848	36.1867	36.2146	35.0225	35.1244	35.3809	35.3323	36.0812	36.0335	36.8081	36.9199	36.6322	36.4692	35.8523	35.7549	35.2253	35.165	37.1739	37.0485	37.7215	37.6392	37.2041	37.3818	36.5458	36.8083	36.3006	36.2015	36.8262	36.8725	36.7422	36.6614	36.1834	36.2115
25.9981	26.2572	26.1245	26.1038	26.8292	27.0407	26.2863	26.4669	26.7489	22.8608	26.9447	26.7893	26.245	26.5647	26.0485	25.6796	26.7936	25.8704	26.9389	26.8024	24.1224	26.449	26.849	26.8818	25.5954	25.7297	26.6387	26.8064	26.1548	26.3879	26.871	26.7069	26.7331	25.4269	26.3894	26.348	27.1379	26.9753	26.1082	25.7288	25.6947	26.1208	26.6528	26.8707	26.2196	25.9999	26.1738	25.6457	23.7938	26.522
27.7596	28.3971	26.6227	26.6756	27.7071	27.7683	26.6572	26.5013	27.3	27.3135	26.08	27.4366	23.5755	25.9138	26.6023	26.5427	28.1587	26.6706	27.6493	27.7829	27.2203	26.4077	27.222	27.0235	26.9893	27.5719	27.5085	27.3079	27.7363	27.8733	25.8364	25.5705	27.4184	27.1247	24.7958	24.7775	26.4288	25.1391	25.6506	24.6222	28.8519	25.0689	28.2603	28.3933	29.3631	29.5616	24.5952	24.6839	24.2564	23.7204
34.6917	34.6086	34.4508	34.4858	34.6135	34.812	34.5421	34.557	34.699	34.8245	34.856	34.8612	35.0659	34.9951	33.9282	34.0781	34.2895	34.2806	34.4105	34.5416	34.6418	34.7734	34.6421	34.7789	33.7532	33.8459	34.586	34.3943	34.9045	35.0789	34.7422	34.9213	34.0949	34.2669	35.1733	35.1735	33.2833	33.1039	33.3608	33.2273	34.7354	34.8028	34.6935	34.9693	34.7524	34.2006	34.6393	34.752	35.246	35.2001
35.0052	34.998	34.7707	34.8378	34.7841	34.9209	34.4335	34.5122	35.0972	35.0414	35.099	35.0447	35.286	35.2469	35.4479	35.577	35.0102	35.0477	35.2029	35.189	35.1527	35.0335	34.9711	35.0322	34.5811	34.7742	35.6265	35.5518	35.5545	35.4915	35.2315	35.3975	34.6038	34.8706	33.691	33.6282	33.9213	33.6902	34.1894	34.2238	34.3641	34.4328	34.4295	34.4371	34.0932	34.0788	34.0438	34.3852	34.0409	33.9989
24.3581	24.1605	24.5409	24.5489	25.7846	26.0401	23.6018	22.4076	23.227	23.2724	22.6663	22.9695	22.9624	23.589	23.0896	23.2897	23.1522	23.4059	24.0765	25.836	23.0463	24.5577	24.6882	22.3165	23.8188	26.0163	25.9946	25.8434	23.2446	22.099	23.2912	25.5074	24.4923	23.5887	25.8671	25.3147	24.4213	26.6844	25.28	22.8027	27.2035	24.567	25.073	26.0648	25.9709	25.2059	26.3877	26.1971	24.3831	23.6502
30.5013	30.6835	30.5719	30.7388	29.6077	29.7283	31.0847	30.1825	30.5138	30.4465	32.559	32.6505	32.3829	32.0052	31.5397	31.5503	31.5169	31.2982	32.0064	32.1483	32.0493	32.0757	31.5571	31.6014	33.0362	33.0584	31.3882	31.281	31.4401	31.3813	32.4518	32.3926	32.8954	32.4317	31.4913	32.3978	33.3024	33.0042	32.749	33.4584	33.4758	33.48	32.6477	32.283	30.7359	26.68	32.976	33.7334	33.5911	33.0403
29.5385	29.8171	30.3963	30.3984	29.2794	30.0128	30.7737	30.1251	29.6956	29.8703	31.0384	30.4574	31.54	31.1533	29.8463	30.057	30.8228	30.4276	30.0625	30.0675	30.2541	30.026	30.0734	30.4617	30.483	30.7241	29.8042	30.3908	30.2471	30.2133	31.0343	31.1325	30.928	30.7311	30.2508	30.1404	30.9946	31.1152	31.8482	31.9195	31.4838	31.7944	31.0847	31.7622	30.9288	30.9276	31.8787	31.7815	31.8143	31.9838
28.9509	29.0367	29.9063	29.9959	29.7364	30.1173	30.3187	30.4457	29.9342	29.4865	29.8321	29.706	30.3197	30.673	29.6521	30.0282	30.1982	29.8491	29.7028	30.0798	29.9428	30.0887	28.7958	29.1553	29.2908	29.4156	30.2656	30.3338	29.6496	29.4279	30.7509	30.9073	30.3773	29.908	28.4059	28.4723	30.3275	30.2794	30.8436	31.8091	31.5461	31.5961	31.1143	31.076	26.3714	24.3231	31.0272	31.1813	30.642	30.6244
27.1558	27.0623	26.7662	26.9224	28.1145	26.6726	28.3667	27.2173	27.4002	26.7376	23.9731	22.3349	25.6141	24.1163	25.9331	25.7779	22.5638	23.5288	26.7996	24.1833	22.2165	23.2187	24.2169	22.3621	25.04	24.642	27.1731	26.8767	24.3497	26.3479	24.5651	25.0996	25.7232	23.6932	24.9411	24.4272	24.0567	23.7731	26.4496	23.7791	27.3472	27.716	23.8336	27.0074	26.8804	27.05	24.0201	26.4904	23.8693	23.3482
24.513	24.7082	24.6663	24.3706	24.5643	24.6555	26.9849	26.8553	23.6329	25.1977	23.9678	23.3362	23.7243	23.9877	23.6485	23.3527	23.7948	24.0217	24.0355	23.5693	24.8	23.2261	25.9209	25.0538	25.4203	26.5666	23.7103	22.8561	24.3379	22.7275	23.0115	25.3317	24.9345	26.3716	25.9007	24.5882	23.4311	27.0788	26.4583	24.5306	24.7485	26.7425	25.2997	24.6592	24.7487	24.3866	24.6129	25.0219	24.9108	25.8459
26.3517	26.794	27.4345	27.5159	26.3082	25.9023	26.4789	25.821	26.214	26.3244	27.0564	27.0487	25.9339	26.8224	28.4246	28.4543	23.2876	22.723	26.9239	27.1293	24.8439	25.723	26.7308	26.7714	24.23	22.9572	27.7905	27.9741	27.334	27.5365	27.0021	27.667	25.342	26.5511	28.2839	28.1641	29.5975	29.2361	27.3874	26.2775	25.4478	26.0786	25.4165	26.9581	26.7462	26.4748	27.3705	27.4038	27.8195	28.2477
27.5609	27.6686	25.6658	21.4924	23.6176	24.5425	25.3998	22.5342	28.3238	26.1683	28.8789	29.3058	27.2844	27.4166	27.7753	27.6816	26.8557	25.3055	27.9008	28.0856	27.5008	27.2766	28.789	28.8726	27.6019	27.7447	23.1427	26.8642	24.633	23.5107	27.9268	27.9151	27.895	27.7625	25.8995	26.3885	25.2991	25.8971	24.898	26.5402	22.8818	27.2333	25.6739	25.9788	26.2195	24.4791	28.026	24.8115	28.3777	28.0241
22.1366	24.0392	27.937	27.8718	21.8348	22.2063	29.7989	29.0701	24.7588	27.4353	28.4137	28.3319	28.5989	28.5366	27.3463	27.2448	29.1523	29.256	28.0657	27.9437	28.0742	27.9468	28.2772	27.4756	24.5522	24.9521	26.9621	27.1815	26.8171	26.8202	27.4169	24.4985	25.2654	23.2027	25.7186	28.3113	25.8889	26.2956	26.8664	23.3141	25.6289	26.2918	25.9435	26.3876	24.6325	25.8691	24.4677	23.2072	26.1773	25.5556
26.3476	26.4017	25.9658	26.2452	26.3953	26.3688	28.1191	28.1743	26.4394	23.4553	26.7886	26.2438	27.4421	27.1963	22.946	25.6661	26.6898	26.9087	26.6309	25.0686	27.6561	27.1805	24.9107	22.3709	26.6749	26.7419	27.5145	28.1332	29.1786	28.1564	25.6807	26.366	25.3968	26.3181	27.1092	26.2284	24.4643	24.0547	25.0814	23.9422	26.1091	25.9729	26.5145	27.206	25.6719	25.7279	27.5849	27.9574	27.582	27.5452
36.2283	36.1601	35.2238	35.1071	35.4895	35.5592	36.8129	36.9344	35.0626	35.3902	36.8141	36.6842	36.8244	36.8516	36.6608	36.6608	37.206	37.0298	37.2455	37.2318	36.6984	36.6654	36.7837	36.6665	35.6944	35.8884	35.7436	35.9131	35.7769	35.8082	36.7713	36.6011	36.8781	37.1865	37.8571	38.1116	36.2948	36.539	36.1364	36.1712	36.6597	36.8684	35.4479	35.4604	35.2472	35.0334	35.7066	35.8137	35.0566	35.2339
26.034	25.826	25.4354	23.4401	24.9788	24.7461	26.4485	25.5165	25.1239	25.5315	24.2084	25.4578	25.4771	24.8376	25.2296	25.4743	25.3355	25.4897	24.198	25.168	24.4194	25.1495	23.7156	23.5777	25.5291	25.4981	22.8042	24.991	25.185	25.398	23.2072	23.6975	25.9186	25.857	25.2469	25.0647	23.6666	25.4133	24.8747	25.5783	26.1833	25.7995	26.104	23.8824	24.6718	24.734	23.6984	25.0876	25.428	25.556
28.4178	28.2641	28.6328	28.2013	29.3189	29.3386	29.5906	29.3456	26.079	26.1042	30.8755	30.7537	29.3992	29.6343	32.4431	32.3064	31.588	31.6186	29.6375	29.1915	29.4889	29.5024	30.2729	30.3185	25.2319	25.8458	30.3024	30.0601	29.7459	29.6759	23.9585	24.5506	25.9892	25.2633	25.4517	25.4018	26.3976	24.272	25.736	24.1679	25.239	25.5404	26.6919	25.5117	25.8374	24.7036	31.4168	31.5299	30.1657	30.1184
27.9416	27.9421	26.7878	26.9201	27.6127	27.4374	27.5099	28.0659	27.3944	23.4864	28.4592	28.7831	28.6276	28.6869	28.5925	27.8774	27.3569	27.3914	27.4723	27.8155	26.8576	26.651	29.169	29.026	27.4799	22.3933	28.0161	27.9636	27.9696	28.1865	28.3102	28.5678	28.3569	28.4334	29.583	26.0777	24.7741	26.4082	25.1905	24.3134	29.191	29.1778	28.3196	28.3783	25.0107	25.6133	23.3116	24.4556	25.339	24.3559
27.1964	27.5763	27.3848	27.7799	27.6195	27.8051	28.3911	28.6195	26.3333	25.8599	24.5812	22.8374	23.4216	23.3244	23.414	22.2712	23.9754	23.0025	22.3254	23.1942	23.3658	25.5202	24.7449	24.3162	25.7675	26.0293	25.094	25.6501	26.1744	26.4791	23.3535	23.8877	26.17	23.8568	24.79	26.2142	26.6461	25.5666	24.8131	24.1887	25.8596	25.0758	24.8379	25.6519	24.1226	26.1699	24.4498	25.4691	23.8756	24.1822
28.1711	28.1755	27.7537	27.5616	27.1109	27.0418	27.3036	26.9078	27.0731	27.3855	28.2566	28.2141	28.7311	28.5265	26.3251	26.5264	28.6849	28.3603	27.9201	27.3043	27.792	28.057	28.2731	28.2926	27.4111	27.1726	27.5157	27.8336	27.6386	27.892	28.1036	27.6713	27.365	27.546	24.4306	25.8588	30.7807	30.9241	31.0373	31.266	24.3104	25.8747	28.0097	27.8312	24.5595	27	25.166	25.6207	26.9259	26.9925
25.2611	25.0963	24.869	24.9478	24.628	24.7713	25.5037	25.7919	21.7423	25.974	25.1785	25.1224	23.3863	24.7432	25.0277	22.854	23.7297	23.6971	23.8028	24.7055	25.2395	24.2633	25.2301	25.3307	25.1217	23.5629	21.7872	24.6804	25.6687	25.1465	23.3816	24.3953	26.0965	24.322	25.5611	26.5048	25.5014	27.0843	24.7159	26.1427	24.2141	25.5638	24.8489	25.7359	24.9742	23.994	24.7253	24.4659	22.8657	24.9599
25.1193	25.1847	24.9696	24.8175	24.3744	24.4786	25.2905	25.1735	24.651	24.6793	25.2608	25.2596	24.6882	24.9001	24.1775	23.9994	23.8638	25.0724	25.7859	24.6546	24.0796	24.0798	24.9324	24.7757	24.1795	24.3745	24.1945	25.2332	24.3949	24.5518	25.0366	25.0758	23.6569	23.5893	24.7198	25.6905	24.4984	26.394	25.0611	24.5739	25.2002	26.1475	25.2959	25.237	24.7306	25.5363	24.6226	24.6862	24.5197	24.5521
27.2167	27.1168	26.6525	26.2965	27.3286	27.1791	27.2556	23.137	29.2546	28.805	26.9958	26.8442	27.1911	27.4338	27.6768	27.4336	27.7376	27.8802	28.0142	28.5307	28.3565	28.1904	28.4057	28.4212	27.1606	24.9432	26.8215	27.1617	27.8084	27.5843	30.5887	31.1424	30.3379	30.1513	25.2117	24.8866	24.9559	26.3098	24.1776	24.5138	28.3818	25.1138	24.6125	25.8088	27.5734	24.9527	25.6346	24.8994	25.6327	25.3856
28.7598	28.7342	28.8865	28.9732	28.3454	28.4253	28.6877	28.9191	28.1569	28.4291	28.8824	28.5755	28.7071	28.9329	29.3175	29.3144	28.6084	28.6747	29.5137	29.1938	28.7315	28.7721	28.7109	28.6221	28.771	29.0466	28.6726	28.5915	29.5129	29.4599	29.3502	29.1502	29.854	29.9664	29.2602	28.4563	29.4545	29.6934	28.0061	30.3296	28.9766	29.3178	28.9612	28.8066	29.3898	29.2659	28.9966	28.992	29.6146	29.5465
25.1243	25.5146	25.1791	25.0847	25.4186	25.4297	24.7905	24.7511	24.3324	24.7021	23.7168	24.918	23.8301	24.3423	22.3368	23.225	22.9734	22.5568	24.1093	24.4454	22.5183	22.9433	24.4998	24.7288	24.9758	25.3593	24.1016	21.576	25.5345	23.3372	23.9553	23.9078	25.1161	25.2356	24.4797	26.548	24.8882	25.6153	24.3039	25.4941	25.9686	24.8871	25.5641	25.3154	24.4373	25.2539	25.4589	27.1107	25.8735	25.2669
26.0567	24.7682	27.3509	27.2238	26.4965	26.2262	25.9781	26.2417	26.509	26.3702	25.1746	24.8533	26.5823	26.3087	25.4345	23.938	21.9092	23.541	23.7759	23.2351	23.6887	24.8818	25.7889	25.7943	24.1632	26.0689	26.4331	26.4774	25.9741	26.6402	23.9416	21.7417	24.7635	25.7193	25.5158	27.06	25.0945	24.6998	25.3247	23.997	25.8288	28.7277	26.9176	25.2691	25.3954	26.4657	24.2174	24.4313	24.7334	25.3349
29.7863	30.0127	30.2087	30.7302	30.9527	30.6485	29.7373	29.7873	29.798	29.3658	28.3612	28.4572	28.5084	28.2958	30.7208	30.5697	30.4543	30.5501	31.3206	31.2089	30.0902	30.0919	28.5074	28.3994	30.4445	30.3477	31.9821	31.8451	32.1241	31.7724	30.5673	31.3317	30.0392	30.3041	31.3426	31.3228	29.4467	29.5455	29.1734	23.9573	31.7059	31.8496	31.2079	31.1617	31.239	31.3707	30.5209	30.6025	30.6973	30.9447
31.3298	31.2095	30.7376	30.7115	30.1455	29.9567	30.4932	30.6569	30.4878	30.6429	31.1315	31.2091	31.1892	31.2685	31.0256	31.2448	30.5911	30.763	30.5009	30.6574	30.6909	30.7376	30.8793	30.8456	31.3225	31.3115	31.4516	31.312	31.5145	31.4866	30.8251	30.9402	31.2934	31.3693	30.6973	30.7831	30.2001	30.0636	28.1509	29.2549	30.3648	30.779	31.4494	31.7241	30.6694	30.8654	30.3671	30.7437	31.274	31.1648
27.4751	27.6365	27.0717	26.4654	28.2961	27.4444	27.9847	28.2996	23.5816	28.4263	29.8727	29.0341	27.6214	27.892	24.9781	24.0001	28.7422	28.6949	28.6746	29.1985	28.464	29.0477	29.95	29.8324	27.2721	28.0783	29.2147	28.5809	28.8964	28.8508	29.5571	29.3567	29.5361	29.2721	29.7572	28.8732	24.8201	25.1536	28.3173	26.7329	27.802	24.9577	28.3774	28.1705	27.7414	25.7996	29.4166	23.1079	28.2739	27.8883
21.502	22.8623	27.7015	27.5786	27.2032	25.8722	27.0111	26.9859	22.8423	25.7519	27.7353	27.8916	27.9593	27.6199	25.5234	25.7177	25.6887	25.4007	25.966	26.2917	25.0571	25.4818	28.0089	27.8565	24.1712	24.8858	24.0172	25.2373	25.0653	24.8363	24.2717	24.1352	25.1705	26.9142	25.7791	25.7041	24.5194	26.3042	23.4556	24.1351	26.2993	25.2996	26.511	25.0003	26.1668	26.0014	24.6705	27.001	25.5876	25.75
26.1272	26.147	26.4436	27.1001	27.2277	26.9122	27.5505	27.1545	25.6958	25.82	22.7895	23.9183	23.8302	22.8727	23.6761	25.6943	25.405	23.5185	24.9576	22.4955	23.3762	24.8033	22.9097	23.8925	24.8892	26.1277	23.7605	25.5478	25.8997	25.6956	24.2314	24.0915	26.5405	24.5174	24.4246	24.8508	27.1402	26.9332	24.8481	23.1903	24.636	23.8243	24.5714	26.2066	25.9964	26.358	25.7155	27.4453	25.7313	23.9824
29.4989	29.3678	21.8449	28.4127	23.5792	29.1684	28.3465	28.0838	24.153	28.2786	29.1808	29.0986	28.9452	28.8494	28.101	28.0382	28.637	28.7202	28.4577	29.0932	28.9078	28.7577	29.5139	29.5071	28.6971	29.3881	28.0731	28.0112	26.614	22.5852	30.2239	30.3628	30.5239	30.6234	29.7948	29.747	23.4276	25.0626	25.6201	25.0071	29.9056	29.6289	29.5505	29.8055	29.3635	29.3836	25.8243	29.4954	28.3429	23.2401
26.7715	26.8643	25.9601	26.1272	27.8093	27.9166	26.7308	25.9022	23.6698	22.5785	24.6695	22.5849	26.2259	27.3342	23.3599	24.0284	24.346	24.4943	24.2714	24.7775	24.4092	23.1666	27.2548	26.9931	25.5929	23.1537	21.4988	23.1859	25.2697	22.9865	24.8324	27.0116	25.0434	25.0501	26.8374	25.2573	24.7253	27.4105	25.6029	25.8105	24.1186	25.4071	24.7905	25.5859	25.1701	25.739	29.4577	29.6605	28.6998	28.5545
24.6291	25.2214	24.7746	25.444	24.6089	24.6748	24.9618	25.1179	24.7947	23.0447	24.848	25.4504	24.4464	24.2141	22.4359	22.5106	24.2173	23.7654	24.1075	24.454	26.3025	23.1516	25.0217	24.6238	24.2488	23.1233	24.2296	24.8808	25.2792	25.6839	24.3782	24.7721	24.3081	26.1656	26.7318	25.825	24.2892	26.0191	26.9298	26.1036	25.9633	23.3611	24.9639	25.9615	25.9777	25.6028	25.9763	23.6632	25.855	25.8488
34.0182	33.9815	34.7196	34.7577	35.1059	34.9958	34.2174	33.7899	34.5012	34.1232	35.9976	35.6729	36.092	36.2653	33.6921	33.6376	34.5563	35.5613	34.859	34.8255	33.8885	33.5166	34.2334	34.2625	31.261	32.1975	33.4361	33.4492	34.8689	34.3195	33.3687	33.0757	32.8551	32.4887	33.9536	32.7783	32.5484	32.1913	26.0906	23.9775	32.1765	31.2472	34.1133	34.0944	32.7886	32.629	33.6039	29.6125	34.8076	34.9964
28.1324	28.3336	27.7551	27.7562	27.627	27.8466	28.3619	28.5775	26.6333	26.4186	27.2058	27.4016	28.0541	27.9832	27.91	27.6961	28.4276	28.646	27.1347	27.3235	28.1869	27.978	27.0651	27.1331	28.453	28.0919	27.4738	27.3598	28.3993	28.2667	27.4431	27.5128	24.035	27.7257	25.2891	24.5439	27.5016	24.5607	24.529	24.7571	24.2262	25.8534	27.2139	26.497	25.2637	25.8469	27.2826	27.2155	27.3388	27.8019
29.2692	29.7491	28.902	29.3108	30.0389	28.7772	29.3827	28.6325	29.0232	30.2035	31.5066	31.4149	31.0291	31.364	28.4978	29.0665	31.2532	31.1483	28.4133	28.3991	30.4983	30.3438	31.2619	31.17	29.9765	29.8159	30.7916	29.8425	29.6146	30.3615	30.1557	29.7858	31.3994	31.5138	24.1369	24.8996	24.356	26.607	23.9846	25.0343	24.8598	27.5335	27.8024	29.7756	29.5359	29.1782	25.6527	24.0365	24.5498	25.6399
25.9771	26.2082	27.1594	26.8695	26.1221	26.6621	26.4816	26.9276	27.0718	26.757	25.2001	25.5494	26.2809	26.5521	26.3502	25.2618	25.9465	26.4236	25.874	23.8231	26.3747	26.3003	26.0136	25.7001	25.3442	22.8327	26.0802	26.0561	26.7425	26.013	26.706	26.5117	24.6809	23.7121	27.5042	24.4618	28.6404	28.2511	28.2831	28.2813	26.6518	24.8633	25.1344	27.5398	27.7627	26.3028	27.9367	28.0899	26.0116	22.208
32.943	33.0356	31.9986	31.9943	32.8908	32.9006	32.4277	32.6012	33.0215	33.0744	33.7974	33.9374	33.5032	33.4668	32.8432	32.8379	32.5657	32.6442	33.1917	33.2553	33.4462	33.5197	33.375	33.3763	32.6635	32.6289	32.846	32.9726	32.6348	32.7363	33.6603	33.4795	34.3253	34.5258	34.1793	34.0824	33.4622	33.4289	33.1794	33.0226	33.6165	33.5773	34.2006	34.1976	33.5597	33.5377	32.1835	32.2887	32.8133	32.676
26.8163	26.823	27.7524	27.8815	28.0028	28.3944	27.2878	27.3198	25.8549	26.6726	26.8805	26.631	27.3263	27.1259	26.4369	26.2045	26.4763	26.4107	26.0709	26.0683	27.1427	27.2433	27.6172	27.3651	25.2115	24.6048	24.4663	24.3228	27.2692	26.6905	26.4508	26.3735	27.7532	23.6017	26.8797	24.2099	25.1249	23.7715	25.2147	25.0315	26.3882	24.733	28.504	28.1405	24.563	25.2544	24.7987	25.0139	27.9955	28.1905
30.142	30.1664	29.7202	30.0474	29.4335	29.5273	29.2437	28.8173	28.8809	28.8141	30.68	30.743	31.0148	30.991	32.0275	31.9764	30.9618	30.7106	31.7185	31.6926	29.7705	29.5266	30.6183	30.6151	30.6642	30.5028	30.4769	30.5122	30.7248	30.6394	30.6927	30.7266	30.5674	30.5963	28.6012	28.2588	31.8746	31.7381	30.3004	30.5226	29.7169	30.2361	28.8379	29.9056	30.8895	31.0488	31.004	31.2656	31.4129	31.5372
26.8844	27.3686	27.2305	26.856	26.9754	26.8806	26.5553	26.0607	25.6565	26.1681	26.8096	26.7519	27.6996	27.5982	24.949	24.649	25.8967	26.1042	25.311	24.8876	25.5256	25.628	26.484	26.6512	26.2586	26.2757	26.8013	26.8572	27.7754	27.4668	25.7675	25.7581	25.774	25.4417	23.3564	25.6061	27.3091	27.3307	26.4128	26.3803	24.6696	23.6697	25.8565	26.1597	24.9867	25.152	26.3678	26.3899	26.6182	27.1289
29.1227	29.4175	29.3485	29.6024	28.864	28.9212	29.4706	29.804	29.5981	29.2774	29.394	29.6552	29.5544	29.6432	28.5721	28.3252	29.9429	29.7886	29.112	29.08	31.2314	30.9151	29.4387	29.562	29.7057	29.6964	29.7929	30.0288	29.4893	29.5067	30.0548	30.3318	27.5279	27.3932	26.5507	25.7974	25.3659	26.8517	26.0286	24.2594	23.2511	24.7848	26.936	26.4127	26.8866	25.3459	26.7182	26.8338	26.1623	26.3713
31.7441	32.0006	31.7842	31.5315	31.9026	31.9731	32.2944	32.0443	32.0929	31.8187	32.3139	32.4843	32.6656	32.5707	32.6498	32.5286	33.0252	33.1073	32.4787	32.4777	32.38	32.3581	31.6608	31.7264	31.9196	31.9989	33.2588	33.0067	32.8803	32.9007	32.0863	31.9167	31.1282	31.2179	31.6727	31.5779	31.3486	31.5766	31.2621	31.4898	31.7089	31.5381	32.242	32.3254	32.2327	32.4691	32.0433	32.1023	32.1255	32.3774
26.6465	27.0471	28.1463	28.1568	26.7951	26.837	26.8846	27.0423	27.7094	27.5868	27.0522	27.0374	26.9968	26.8689	27.378	27.1751	26.4718	26.9725	27.3709	27.3801	28.0549	28.3155	25.8331	26.0716	27.259	26.6296	27.3846	27.4402	27.4477	27.4451	26.934	26.7201	24.6942	25.4637	27.0541	26.841	27.5209	27.7886	27.8994	27.5515	27.6457	27.8706	25.5889	26.8445	24.9476	24.8798	27.9403	27.5828	27.4017	27.6887
26.945	26.7103	27.3958	27.0345	27.7522	27.0342	27.1388	27.0764	27.5229	27.938	26.9289	27.3691	26.4901	26.3385	23.5417	22.7906	24.0138	23.9049	28.626	29.3609	27.7055	27.8647	26.311	24.2548	28.791	29.123	28.0494	28.2744	27.8981	27.8549	27.5055	27.9391	27.7255	28.0522	25.608	24.6372	26.2651	25.2941	25.6843	27.8951	25.2437	24.971	27.8767	25.3504	25.1001	22.2919	27.4612	25.5281	24.4003	24.0751
26.1853	25.636	24.0582	24.3773	26.9816	26.2883	26.2228	24.2642	27.2444	26.9681	23.6634	27.4913	27.7225	27.408	24.6364	27.5098	24.8108	23.5114	22.8857	24.7175	25.9821	24.9796	26.428	26.5177	24.937	24.6138	23.0806	22.898	25.961	21.6728	28.2745	28.2729	25.4549	25.199	24.2893	25.5755	26.6825	26.2838	25.0032	26.0236	25.398	26.0805	24.2445	25.0996	25.2348	26.2184	25.829	24.895	23.1384	26.147
32.1876	32.2392	31.7994	31.8431	31.6895	32.6242	32.3969	32.3251	32.1729	32.5172	33.0839	33.2396	32.6275	32.8194	32.1647	32.3069	32.8118	32.5911	32.2628	32.0501	31.9343	31.8087	32.8472	33.4431	32.178	31.9539	32.0941	32.1496	31.4528	31.1737	33.1893	33.0605	32.3064	32.4437	32.275	33.1069	24.7213	32.5612	34.1591	34.3025	32.9653	32.8815	32.3262	32.2129	27.607	25.0312	32.9882	28.0104	32.0459	32.3905
23.4228	26.8496	24.6924	25.4834	25.5831	24.6053	22.882	24.7919	26.8805	24.5372	27.5631	27.476	28.5543	28.5034	25.7699	25.8467	25.1832	23.9656	26.9494	25.1766	26.96	26.5262	27.5031	27.657	28.722	28.7872	26.091	25.2912	26.0356	25.6389	27.1765	27.0448	26.9304	26.3368	25.1482	26.551	25.7789	26.3292	26.8327	26.8246	26.3323	27.322	26.3956	26.3477	26.4701	26.5104	27.6018	23.3635	26.4253	24.154
30.2083	30.1355	30.9004	30.8198	31.4453	31.5908	30.317	30.1591	29.5649	29.59	31.3111	31.2511	30.3717	30.4461	31.5896	31.6966	30.4917	30.5326	27.6881	27.921	28.3488	28.4053	31.6532	31.6557	29.2363	29.3167	29.1019	29.0676	29.543	29.5409	30.3386	30.1506	29.0401	29.7055	29.1858	29.5841	28.5819	28.718	28.4968	26.8719	28.4892	28.4017	24.5684	28.172	26.5943	26.8902	28.3424	28.4274	27.6106	27.7378
29.8381	29.9593	29.8291	30.4523	30.1106	30.318	30.3515	30.0509	29.9113	29.7838	30.339	30.2627	29.9805	30.2268	30.2996	30.1472	30.0614	29.9973	30.6344	30.9143	30.4994	30.5306	31.5875	31.3807	31.987	32.108	30.3575	30.2309	29.7081	30.0418	30.4241	30.3137	31.5073	31.4453	30.3002	30.7537	31.3424	30.9425	28.2602	29.634	28.7478	28.5558	29.0801	30.7111	31.439	31.6099	30.1036	30.108	31.9677	31.1787
25.5075	23.4829	25.8252	22.0891	25.2632	26.3727	25.0055	24.9831	22.0894	27.4288	28.4029	28.8724	27.457	27.0969	25.2619	25.5399	27.8123	26.8507	27.9458	28.1472	26.9697	27.0279	28.4401	28.7019	22.9969	26.255	27.2624	26.9334	26.8841	28.1546	24.1882	27.3624	27.4776	25.3078	25.0339	25.3414	25.0597	24.7943	25.2609	24.2986	24.3417	24.8878	26.4298	25.4136	26.3169	25.7942	25.9332	24.2974	26.0113	24.6729
26.0029	26.1487	26.1494	26.1293	26.7685	27.1791	26.7724	27.1144	25.0588	23.6457	28.8387	28.3835	27.8266	28.6983	26.7607	26.2031	23.4512	25.8785	23.5702	23.9312	24.8872	24.9323	26.5896	27.0755	24.3955	26.4276	24.4861	24.6434	26.1762	26.1519	25.0898	25.9906	24.345	26.5264	24.7158	23.702	27.2235	26.439	23.0951	25.3114	24.2563	25.0916	26.3458	26.3155	25.7213	27.3313	28.2613	28.4328	26.8529	27.022
28.287	28.1582	29.0323	28.7195	29.6207	29.4728	29.3033	29.6	29.5719	29.5222	28.702	28.7218	28.6357	28.0052	29.0338	28.5094	29.0348	28.7624	29.9531	30.0823	29.4767	29.4569	28.9246	29.2112	23.7408	28.1493	29.1896	29.0518	28.8816	28.5276	30.0654	30.3323	29.6006	30.207	25.9639	26.1719	25.895	24.8949	26.2743	26.3956	24.66	25.0821	24.5233	28.1882	24.3019	24.6029	28.3044	29.4126	29.4563	28.026
26.1568	26.1646	26.4095	26.3399	23.9947	26.8931	23.901	23.2512	25.1434	23.0284	23.5888	24.331	23.4995	22.5331	22.8988	24.4221	24.8692	22.5009	25.7229	24.1552	26.2324	23.8819	22.2798	24.9342	23.7248	23.4762	24.4772	21.9939	26.4836	27.1555	25.5128	26.1906	27.1854	26.084	25.1196	24.4014	25.9606	24.7948	27.1023	22.6329	25.0874	26.6396	25.337	25.6368	25.3001	25.6472	25.5921	26.3073	21.8976	25.1642
27.5444	27.6498	26.6202	26.5001	28.2873	28.1977	28.6117	28.7125	28.1551	27.1756	28.5229	28.4039	28.5418	28.5076	28.3099	28.5769	29.3658	29.2039	29.1753	29.6491	28.5538	28.499	30.3683	30.1934	28.253	28.1962	28.7585	28.697	28.163	28.1515	29.4995	29.6543	28.9581	28.8808	28.2807	28.1908	24.9813	27.637	28.5444	28.413	27.7607	26.4325	27.6834	24.5819	26.4058	24.8207	24.3111	26.3293	23.1246	22.9281
26.8497	26.2776	26.6516	26.4403	25.3805	25.1116	25.2684	27.8061	22.5947	24.1262	28.6492	28.6823	26.8409	26.0569	23.6342	23.5256	25.7387	25.7418	23.0317	24.8809	26.0795	22.649	28.1785	28.436	22.9652	24.8046	23.71	23.7376	24.9959	22.7629	26.1814	24.0125	25.2122	25.66	25.4782	27.355	25.3516	24.7011	24.3947	23.1902	25.6744	25.9487	25.3651	26.4464	26.5017	24.7824	24.7944	25.9462	24.1292	26.9462
27.2686	26.9524	26.1974	26.1073	27.4776	27.5948	27.2775	28.0997	28.0272	28.0347	27.5621	27.47	27.3182	27.3713	28.6119	28.544	28.3526	28.2593	28.5484	28.6823	27.9745	28.1756	24.2635	24.7925	29.1152	29.4176	26.6033	26.8167	27.1593	28.0026	28.5375	28.7617	28.5548	28.6674	24.1845	26.6576	25.9287	25.1885	26.5775	24.7248	25.823	24.5321	27.5561	27.6217	28.6336	29.2178	28.8008	25.8573	23.7975	24.687
26.0904	26.5153	29.4042	29.2525	29.5663	29.587	30.1255	30.2811	29.9538	30.0245	30.889	31.0902	30.427	30.3691	30.57	30.461	30.8619	30.7218	28.368	28.4773	28.1339	28.2154	31.0443	31.093	29.1332	29.1079	27.4861	27.5582	27.2208	27.6066	30.3858	30.3552	28.8391	28.6875	29.1538	28.5442	28.0009	27.747	24.4061	24.3507	24.6051	26.0844	28.2591	28.2397	24.5945	26.4534	29.3279	29.3939	24.8429	27.8719
27.8463	27.9347	27.2142	27.4114	28.2607	28.1828	28.4181	28.3546	27.5164	27.8679	28.6154	28.5701	27.9321	27.3761	28.1036	28.2874	27.7777	27.5733	28.0527	28.0773	27.0509	27.1792	28.2787	28.5421	26.545	26.793	25.2045	25.3311	26.5263	26.77	27.8989	28.0333	26.3044	26.2538	25.2369	24.7137	24.3273	26.3369	25.2045	24.3015	24.7319	25.588	24.669	25.0875	22.1968	24.0875	25.1886	23.9452	25.4351	26.2925
28.0818	28.0583	25.7051	22.8775	27.7468	27.3921	26.6037	26.5757	26.3636	26.3462	28.5879	28.6202	27.1556	27.9917	27.1654	26.8812	26.606	27.0777	28.2012	28.2221	26.7953	27.135	27.3793	27.4025	27.5865	27.709	25.979	26.2211	26.7201	26.3403	28.7991	28.9617	28.7975	28.6091	23.6834	26.7265	24.3757	24.7056	23.9224	26.2118	24.1196	24.738	22.4065	23.933	25.3612	25.78	25.6648	25.5463	26.1167	25.4222
27.114	27.1644	24.4848	22.2653	27.4406	27.3911	27.8652	28.6422	26.9358	26.9873	27.2321	27.3154	26.9556	26.7988	27.7389	27.5451	24.0326	26.2016	26.1785	26.2283	24.4823	24.2973	27.8024	27.5522	25.9661	25.1076	25.8033	26.334	25.9651	26.4271	25.9457	26.7283	26.2703	24.6409	24.0495	26.6751	25.7964	26.9597	26.7127	24.8141	23.5416	25.5099	25.9841	23.9416	27.4936	27.9449	25.3229	25.3695	26.1746	26.9401
29.9473	29.9404	30.5047	30.3371	30.4154	30.3455	30.2579	30.3295	29.8113	30.0132	29.1193	29.371	29.6581	29.6614	28.5184	28.5196	29.3276	29.193	29.215	29.3261	29.2048	29.3277	29.1475	29.5195	28.7682	29.0638	29.4985	29.5862	29.2059	29.4123	29.0846	29.1764	28.6002	28.1924	25.8503	26.1428	28.4004	26.6312	26.5754	26.3765	26.0989	25.4406	27.5666	27.6615	25.456	27.1496	29.0773	28.8852	29.322	29.313
36.4041	36.4451	36.2268	36.2278	36.3807	36.37	35.8411	35.8642	36.3026	36.1529	35.3568	35.3621	36.3672	36.357	35.5939	35.4712	35.2739	35.219	35.6679	35.6783	34.9748	35.0172	35.7347	35.6633	36.1762	36.3216	35.2976	35.1608	35.0195	34.8046	35.359	35.2724	36.3975	36.108	36.2795	36.1488	35.6173	35.5323	36.5554	36.4227	35.1908	35.2118	35.7586	35.7463	35.8226	35.7903	36.6132	36.4026	36.0752	36.0994
25.1147	25.8609	25.0955	24.6821	24.2944	23.7086	26.1141	26.1212	22.7443	23.7229	27.124	25.1089	26.4933	26.5118	25.2474	25.0059	27.2065	26.0381	23.7564	23.183	25.1396	23.9208	24.9668	25.1075	23.8574	23.895	23.5898	24.9127	29.6305	29.4632	24.3979	24.883	25.6099	26.3685	25.2469	26.3563	27.2091	27.2715	25.3181	24.1898	24.0778	25.2158	23.6707	24.7219	24.6	26.4774	25.3629	24.767	25.3155	24.9638
31.6912	31.8087	31.6394	31.5899	32.1932	32.2302	32.0197	32.0807	31.4889	31.8328	31.1548	31.3446	30.9029	31.1807	31.6085	31.8592	31.4817	31.4163	31.6925	31.684	31.7418	31.7633	31.6804	31.8432	32.0063	32.1959	31.9534	32.0456	31.7511	31.7614	31.3962	31.1713	32.5033	32.739	33.5622	33.6415	33.0955	32.8545	33.0818	33.1499	33.054	33.2711	32.9629	32.8508	32.1225	32.3248	33.2682	33.3955	33.6147	33.5601
27.8376	28.1806	27.1496	27.1209	27.4515	27.5919	26.6663	26.9609	27.5188	27.17	27.3552	27.2209	27.6325	27.6449	27.2584	26.9055	28.0576	28.1082	27.5058	28.0468	27.5462	27.7091	27.6275	27.1999	27.9492	28.1094	28.0746	28.3451	27.668	27.4425	27.4155	27.2151	23.5814	24.7106	25.1137	24.3615	27.1708	25.5223	23.4658	23.399	25.1728	24.7594	27.1721	24.5147	24.523	26.1602	27.3886	28.1603	28.0831	28.4218
31.2137	31.153	30.5095	30.5654	31.0936	31.2871	31.0404	30.8842	31.1846	31.2189	30.4446	30.475	30.1211	29.8114	30.9412	30.6816	30.817	30.8136	31.0281	30.7155	31.1669	31.2643	30.798	30.5355	30.89	31.0155	31.1385	31.1336	30.8599	31.0042	30.9051	31.0068	31.2909	31.3523	31.0248	31.068	31.6999	31.7144	31.1226	31.328	30.9401	30.9323	31.5269	31.3983	30.9627	31.0184	31.3486	31.4414	32.5992	32.2624
23.9581	23.4959	23.4317	24.5755	24.021	24.4902	22.3246	24.1457	25.7742	24.0265	28.6755	28.9978	25.3174	24.5008	24.6272	23.0461	28.0797	28.4611	26.3416	26.5344	24.2883	23.6108	28.6992	28.5483	26.1413	26.4411	23.6879	23.966	24.8841	24.8772	24.9376	22.4776	26.1218	23.1985	26.2776	24.7362	27.1799	27.7188	27.18	27.9278	26.4569	26.5643	27.0287	26.7029	27.136	26.2493	25.2717	24.2005	30.7379	30.7495
27.9719	27.8786	28.4019	28.4747	28.3521	28.2802	28.4683	28.3464	28.24	27.9705	27.5166	27.374	27.4394	27.3576	26.5729	27.0534	27.6832	27.3801	27.5219	27.5691	27.9834	27.9069	28.1305	28.0544	27.7945	27.8201	28.4544	28.3231	28.4881	28.5464	27.5142	27.442	27.1943	27.5332	26.1133	25.9815	24.1591	24.7374	25.7594	25.9256	26.4717	26.6898	27.2845	24.7858	26.6087	25.7371	26.7477	26.2366	26.9954	27.2386
30.8285	31.2792	32.488	32.3496	31.8242	31.7589	23.698	22.8602	31.6523	31.694	31.2197	31.1328	31.0091	31.1325	29.2562	29.3592	31.2592	31.1363	31.6245	31.9073	31.3733	31.2607	31.0011	30.881	31.7165	31.9458	31.1306	31.3975	31.3056	31.173	23.5403	24.4936	26.4586	25.5078	29.6209	29.4216	27.8852	28.1657	24.2409	24.6076	26.1243	22.0554	31.6806	31.6868	30.0643	30.1277	31.2058	31.4096	32.1736	32.2519
26.3669	26.6901	22.5309	22.2475	24.3517	23.5312	23.6688	25.747	28.0169	28.119	27.0097	26.9311	26.8523	26.697	27.8168	27.7685	27.6742	23.197	27.6736	27.6608	27.7335	27.1126	27.8831	27.7114	26.6284	24.8695	26.644	26.6197	28.2012	28.1746	28.0129	27.6875	24.9553	24.9578	24.1414	25.2208	28.687	28.5024	23.5337	25.1148	24.8823	26.7103	26.1904	25.046	26.8994	28.38	24.8224	25.6211	26.8863	24.1627
30.1328	29.8511	29.6327	30.351	32.3159	32.2038	31.9161	31.7265	30.267	30.0223	32.0174	31.8495	31.5914	31.6405	31.3038	31.2297	30.3849	31.8049	31.1188	31.2469	30.8796	30.5325	32.8539	32.9824	32.7463	32.6469	30.6814	30.5239	30.1167	30.673	32.1146	32.03	32.3311	32.2798	29.5236	29.8811	28.3301	30.1153	30.0135	30.0875	30.8155	29.8214	30.1234	29.2553	29.1049	28.5805	29.7516	30.1132	29.5556	29.6464
28.7429	29.0651	28.963	29.0681	28.5128	28.0475	29.2534	29.7367	23.7909	22.5687	29.6436	29.8039	29.8034	29.7557	28.4396	28.306	25.8207	27.2409	22.9218	24.5797	28.9547	29.1195	29.3333	29.3768	24.4982	21.681	27.5653	27.3683	28.2223	28.3824	22.9845	28.8937	25.7977	28.273	25.9614	27.1906	25.097	25.589	24.5566	24.2628	23.6682	26.759	27.2942	24.746	23.6658	24.2	30.813	23.1153	30.0634	27.916
22.9879	24.2581	26.8447	26.9371	27.0781	27.7582	28.1584	28.4518	26.751	24.7451	29.8178	29.8409	30.0828	29.8505	27.3421	23.5736	27.7371	27.4675	26.7429	25.4926	24.9614	25.2362	24.4827	25.4784	23.9683	25.7485	22.5509	24.3965	27.445	27.695	27.8843	27.3918	24.431	25.7949	27.5879	27.5215	26.9244	24.0193	25.6202	24.583	26.9609	26.8322	24.9101	26.4775	27.0527	25.9429	28.732	28.7554	28.3712	28.3328
28.034	29.7764	26.865	27.0216	27.6585	27.255	28.682	28.3846	28.7373	27.5119	29.5496	29.5428	29.8037	29.7311	26.1633	22.1939	30.2772	30.3892	29.1992	29.5111	28.3563	28.2992	27.3416	27.5561	29.684	31.0181	28.8869	28.4375	30.1064	30.0808	29.6052	29.6185	28.5224	28.7357	29.414	29.0935	28.8174	29.8393	30.1494	28.8359	31.9976	26.5647	28.5806	25.0918	26.0512	26.0562	31.4438	25.3453	25.3417	22.935
23.0189	21.942	24.0388	23.1029	26.6623	23.9373	26.4557	26.2611	22.8978	22.1833	28.5784	29.0233	28.6713	28.3109	27.0498	27.0354	25.2535	28.9436	28.6205	28.0308	23.1278	27.8563	29.4485	29.2965	27.6397	27.1156	28.1166	27.8865	28.4695	24.1496	28.7656	29.4083	29.622	29.6248	25.5495	25.0885	27.1726	26.3525	27.2616	23.5088	26.6252	27.8383	24.1609	26.6619	26	24.355	26.8309	24.4931	24.6593	24.4676
24.5313	24.1391	28.4315	28.2989	28.0265	28.1225	28.6861	28.4883	27.3587	26.8377	29.4978	29.1828	27.0735	27.054	30.0552	29.5556	29.46	29.7404	22.6838	23.0712	26.7737	27.069	28.8292	28.9529	25.5956	24.1873	24.0215	23.6409	25.1129	25.2781	23.9032	25.717	24.5582	26.746	24.4993	25.2418	24.9964	26.0705	25.3964	26.6545	26.8082	27.5867	25.5136	25.8077	25.6338	24.237	25.4698	24.2025	24.9843	26.0727
27.8451	28.0821	26.4199	26.525	27.1093	27.176	28.7283	29.0701	26.0515	23.5708	28.1493	28.5878	28.0912	27.9883	27.8746	27.8205	28.0322	27.486	28.8851	27.9282	28.0458	29.0949	27.7672	27.4683	27.9018	24.8611	29.072	29.1785	28.5961	28.2754	29.1895	29.2123	27.8249	28.7149	27.2985	25.8965	26.1693	25.9188	26.0434	24.4367	28.347	28.2583	28.1818	28.3768	24.8216	27.1966	29.2571	29.3129	28.4086	28.4538
23.7579	24.7628	25.8249	25.8248	26.2744	25.4067	26.8488	26.698	25.7819	25.8731	25.8197	22.2337	22.6271	25.0414	26.7723	26.5795	25.8867	25.8477	24.1962	23.8909	26.8434	26.6683	27.3597	26.9632	28.8422	29.1571	27.0833	27.051	26.0131	26.3517	26.4921	26.6728	24.0875	26.1319	24.5874	25.2924	23.8535	26.0142	24.5012	23.8773	26.8342	25.7816	26.0488	27.1659	24.2756	26.6774	27.1242	26.1764	25.6972	23.9596
29.301	29.3884	26.9319	27.3664	27.576	27.6186	27.764	29.5055	28.6121	28.9054	29.4812	30.0251	29.5143	29.8647	28.8042	28.6415	29.1324	29.3748	28.6419	28.7576	27.6814	27.5272	28.4661	27.9753	27.8785	28.8263	29.557	27.6662	29.0571	29.0005	29.4066	28.8771	30.6962	24.3331	25.2209	28.0354	24.159	24.4458	28.594	27.9731	31.178	29.4803	29.5263	29.8479	23.9491	28.6159	30.7305	28.3489	25.0099	31.0504
32.2232	32.0206	31.5382	31.3171	31.8549	31.9319	32.71	32.7211	31.4417	31.535	32.6591	32.6873	32.6707	32.6311	32.1784	32.284	32.2303	32.5217	31.8313	31.9508	31.2369	31.2731	32.0195	31.9219	31.0418	31.1588	31.7735	31.9991	31.9697	31.9916	31.8904	31.8623	32.1017	32.4366	32.0608	32.3743	31.9919	32.1488	32.8858	32.9582	33.2586	32.041	32.982	33.2919	31.218	30.7444	33.3567	33.5789	32.3814	32.3503
29.9525	30.1051	31.0937	30.9646	32.1897	32.3473	32.1616	32.0783	29.7378	30.8908	32.3035	32.0581	31.4961	31.437	32.0934	31.9884	32.3363	32.1901	31.9173	31.8614	31.3688	31.5101	32.2302	32.333	33.0048	33.0373	31.5021	31.7523	31.5255	31.8892	31.6821	31.9401	31.9727	31.8999	29.1073	28.8097	29.7687	26.2625	29.9892	29.9765	30.2134	30.4323	30.2399	31.1358	28.8787	29.8436	31.8645	30.6787	30.8766	28.5865
26.5939	26.9321	27.2412	27.0019	27.9872	27.4037	26.899	27.08	27.8858	27.434	27.0875	27.1718	26.875	26.7943	24.1594	23.8501	27.8149	27.9565	26.8403	28.1787	26.6002	27.1378	27.7874	27.7535	28.5429	28.8635	27.2281	26.8715	26.2956	26.0838	27.5753	27.9871	25.0339	24.6215	26.3525	28.9542	28.681	28.5195	24.2215	24.7409	25.7877	24.8708	29.7522	30.1524	29.0847	29.3446	31.3713	31.5358	30.81	30.9199
30.9417	30.9687	31.2279	31.0751	32.021	32.7118	31.3165	31.1868	31.1667	31.26	32.2386	32.14	31.7112	31.7336	31.846	31.7032	31.6995	31.6109	31.5422	31.7114	31.2611	31.2447	31.5751	31.6314	32.0788	32.0826	31.0496	31.21	31.5868	31.7318	31.6498	31.6811	32.5272	31.9238	29.1729	28.7836	29.0766	29.1433	24.9217	28.2888	25.1627	29.4278	25.0977	28.6228	28.771	24.4355	31.0576	31.0925	31.8871	31.2704
31.7207	31.5667	32.2631	32.2665	33.1393	33.0529	32.2303	32.399	32.6508	31.6152	32.5576	32.4194	32.602	32.7182	33.7349	33.7025	33.646	32.7381	32.3501	32.8316	32.918	33.1717	33.2083	33.1571	33.3418	33.1284	31.5805	31.7356	31.5377	31.5125	31.3063	31.3324	31.9101	32.3087	32.2273	32.2656	25.5771	26.0844	32.0591	32.1257	29.6272	29.6758	28.9986	29.1357	26.0051	26.4242	28.21	28.4178	28.6654	28.5628
28.81	29.1331	28.8544	29.2304	28.615	29.0576	29.4668	30.2313	28.6435	28.8453	29.253	29.4904	29.4934	29.494	27.6418	27.7991	29.5972	29.3987	30.6297	30.5442	29.6934	29.7743	29.5596	29.6607	23.4738	23.8567	29.3347	29.7208	29.3606	29.0259	29.8819	29.1256	29.2391	29.1038	30.2467	30.1623	29.5092	29.2086	28.9425	29.2273	29.9958	29.8112	30.3104	29.7759	24.2429	26.9355	29.0935	29.1566	28.2421	28.2764
35.0258	35.0885	34.3062	34.4802	34.8788	34.6461	34.8711	34.9752	34.7063	34.7826	35.0988	35.1402	35.0944	35.1862	34.1052	34.0234	35.2433	35.2226	34.2111	34.3104	35.2217	35.041	35.4457	35.2625	35.5778	35.854	34.741	34.9329	35.1875	35.2424	34.5629	34.6229	35.9976	35.9897	34.6468	34.3176	34.1862	33.8513	33.4222	33.1397	33.6983	33.9089	35.3066	35.5568	34.2126	34.1792	33.5863	33.5772	35.0342	35.0335
27.674	27.6433	28.9742	28.6807	28.2936	28.7223	29.4797	29.7162	27.9292	28.3033	23.5547	24.4261	27.04	26.723	27.2398	25.5766	27.6041	22.884	25.8764	25.2494	23.1784	24.818	25.5003	22.4703	22.5834	23.9267	22.9544	23.6939	28.4558	29.0513	25.9246	23.9933	25.0897	25.0755	27.0959	27.3414	28.9834	28.9896	27.2779	27.7497	28.5463	28.737	27.7183	25.9388	23.9361	27.0102	26.884	27.1203	26.08	25.0106
34.7357	34.8	32.3071	32.292	34.5258	34.652	34.6816	34.618	35.018	35.1993	34.3101	34.3905	34.0781	33.9426	34.3585	34.2852	34.5853	34.3992	34.0991	34.623	35.2232	35.3347	34.0818	34.0461	33.8815	34.0355	34.3252	34.4284	33.9635	33.9515	34.0952	33.9048	35.1308	35.1652	35.3863	35.286	34.1211	34.1218	33.5817	33.69	33.8222	34.1076	34.796	34.6156	34.7853	34.842	33.8917	34.0914	34.2112	34.3118
34.8234	34.8431	35.7799	35.8803	35.1405	35.1301	34.455	34.2497	34.6636	34.6237	35.3697	35.3324	35.0991	35.1468	35.196	35.1128	34.896	34.7915	35.1505	35.1917	34.23	34.2212	35.12	35.1679	34.7335	34.7782	35.3718	35.2689	35.2678	35.2489	34.9923	34.9574	34.7043	34.7421	34.9836	35.0784	36.0119	36.1084	35.1595	35.0189	35.1305	34.96	35.3265	35.1049	35.5224	35.5643	35.2665	35.4118	35.0278	35.0674
26.9411	27.0354	25.7863	26.403	27.2539	26.5733	27.8318	27.8104	28.4196	28.236	27.6802	27.4079	27.7527	27.7958	26.905	27.0201	28.1732	27.3604	27.1147	26.9436	27.7465	26.9833	27.4457	27.8346	26.8917	26.6327	27.5464	27.6577	27.2997	27.1134	23.0125	26.9972	25.6578	25.0904	24.8263	25.5515	26.0577	26.8012	24.9003	22.3577	24.5535	25.4121	26.7658	26.1145	24.851	25.5456	25.339	24.6415	23.3987	23.1331
32.7676	32.731	30.7261	22.3868	32.7838	32.4137	33.6678	34.0633	32.7283	33.1813	32.1446	32.5448	32.5528	31.9119	30.3284	31.797	34.2848	33.6626	30.0305	29.4108	23.3092	32.9939	30.5638	30.4841	30.8956	30.9947	32.1883	33.4408	31.6239	31.2124	31.9379	32.2749	26.6254	25.1843	31.4559	31.3316	32.5933	32.4802	25.8987	25.3202	25.3846	24.6652	30.5269	30.3186	30.4313	30.5003	32.5535	24.3955	24.5512	32.1588
35.6323	35.7048	35.5625	35.7823	35.7259	35.7009	35.6713	35.7056	35.8443	35.5944	35.6397	35.6402	35.8587	35.7904	33.9213	34.0065	35.8052	35.9456	34.0396	33.8693	36.5205	36.4104	35.4604	35.439	34.8418	35.2116	34.599	34.1709	35.7874	35.6406	34.4718	34.4999	34.53	34.3565	34.6131	34.4415	32.0953	32.1185	34.3877	32.9385	34.8111	34.3426	34.9645	35.3694	33.6633	33.5696	34.0852	34.3141	34.8064	34.559
28.813	28.7397	28.1706	28.2783	28.2365	27.9893	28.3484	27.9455	28.6235	28.8633	26.3025	27.7976	27.2736	26.9738	26.2883	26.8099	28.1306	28.5997	27.7432	27.5186	28.2837	28.6204	27.9631	28.2236	28.1161	28.162	28.1395	27.8321	28.429	28.48	26.9394	26.385	23.9427	24.1199	25.3355	23.239	25.8631	24.656	24.1764	24.3537	24.2767	24.5536	26.1929	25.1763	25.2402	25.335	23.7362	24.9455	24.6158	24.8836
27.1875	27.306	28.1713	27.7923	26.8757	27.3929	27.7843	28.1844	27.5724	28.4167	27.8108	27.7416	28.2167	28.0926	27.1179	27.1037	27.4855	28.3844	27.6941	26.5183	27.786	27.3848	26.7317	26.7486	28.4932	27.8769	27.3005	27.6151	28.1327	28.0786	28.7686	28.563	25.3834	24.3623	25.9588	26.7114	28.5356	27.8153	23.1548	26.6501	24.0023	27.0766	26.0327	25.4887	23.8127	25.4103	28.0609	27.9282	28.0366	28.1188
28.3257	28.2753	28.8241	28.725	28.5998	28.5107	27.6784	28.172	28.3885	28.2662	29.2076	29.3779	28.3499	28.4681	28.3862	28.5195	27.9699	27.9568	26.9297	26.5635	27.949	27.8093	29.0976	29.0849	26.7605	27.3052	27.7646	28.0307	27.5469	27.9115	27.7452	27.7389	28.3939	28.4656	29.8628	29.3078	26.9658	26.5194	24.8019	24.7914	29.537	29.9434	29.3732	29.0041	29.2939	29.3565	27.0221	25.0929	26.9779	27.577
26.8071	25.4368	26.0232	25.2924	26.4102	26.0002	27.3178	27.315	24.6411	24.0323	24.7953	25.4253	23.2193	23.8284	22.978	22.5331	25.9058	25.5491	24.2897	24.4053	21.6515	24.5963	23.7382	24.8132	24.6379	23.9207	22.6582	24.0899	24.9699	25.008	23.8322	24.9659	24.5264	26.4235	25.8908	26.3272	24.953	27.1818	25.3265	23.7051	26.0068	25.9492	26.2023	23.9829	25.0909	26.0701	24.9802	24.2183	25.9159	23.8965
27.9875	27.6759	26.2472	26.1728	23.9923	25.4206	26.1578	27.6563	25.8929	27.202	23.206	26.5504	23.5571	22.6786	27.7624	27.8137	23.4827	24.7998	23.3754	24.8342	28.3945	28.2826	28.3923	27.8983	27.8347	26.8634	27.8557	27.4654	26.9936	26.6622	25.0663	26.387	25.3375	26.599	24.6089	25.5238	29.1192	29.1424	26.8504	25.7397	25.8715	26.0366	27.5259	25.9384	24.7967	24.9446	23.5376	24.4675	24.4351	23.5141
29.6851	29.8046	28.815	28.75	28.9784	28.893	29.6529	29.6107	23.0273	24.3854	26.3425	26.4941	27.7653	27.7604	27.7839	27.7892	25.3288	23.6002	23.6883	24.006	23.0552	25.834	26.6221	23.0296	24.7514	24.0908	27.4015	27.3373	29.4073	29.5095	25.0836	25.4545	25.0507	24.5997	26.9034	24.3616	23.8828	24.7194	24.7505	23.8488	25.0811	26.434	23.1211	24.0045	23.6043	25.3451	24.5837	23.9243	24.9474	23.1101
27.2281	27.1535	27.1926	26.9328	27.5181	27.2385	26.0447	26.8371	24.7463	24.7668	24.9226	22.5982	25.0491	25.1737	24.2597	23.4293	23.4233	23.5136	21.6769	25.9271	23.489	24.5816	23.217	23.6321	25.1892	23.3242	21.5174	24.0812	26.718	27.3641	24.4929	23.0528	25.5088	26.182	25.5267	25.81	23.7792	25.3698	24.3613	25.3817	23.6499	26.5761	25.1707	25.4888	25.5743	25.7786	22.0023	25.2357	23.9058	25.2123
26.9069	26.4497	27.4516	27.5547	26.6491	26.7784	26.7455	26.9358	26.8121	27.0829	27.1672	26.7971	27.1576	27.2619	22.1415	24.3244	27.0127	26.3975	26.9759	26.887	26.8971	27.1771	28.061	28.0903	28.7824	28.437	27.4672	27.7393	28.2059	28.4378	27.2807	27.9891	28.2882	28.368	26.1949	26.4823	25.0912	27.8341	25.8768	23.6117	27.2606	24.3522	24.5719	24.3916	22.6909	26.8892	24.1908	27.8931	27.2676	26.5988
27.8141	27.7755	26.9882	26.7629	27.1039	26.0542	26.859	27.0352	27.2643	27.6232	26.908	22.4375	26.9438	27.0427	24.8032	26.4819	25.8534	26.8124	23.888	21.3865	27.4126	27.244	26.9946	26.8662	24.2818	24.8459	27.1755	27.1067	27.1303	26.9747	26.282	26.5457	24.982	24.1687	23.6064	25.7615	23.8071	25.8454	25.4869	25.4427	25.735	27.4847	25.1455	25.2147	24.2209	25.0195	26.0984	26.8494	25.6207	24.9608
26.1004	26.6109	27.7591	27.6019	23.0063	24.8711	27.3857	27.1754	27.0249	27.3782	27.2095	27.3978	27.278	27.2232	24.9306	22.8245	23.6575	25.7305	26.6709	26.835	27.1619	27.3101	27.6328	27.5921	27.28	27.2084	26.5621	26.325	26.4908	26.7773	26.289	25.8955	24.26	26.0448	26.9208	26.7075	23.7714	25.0902	26.1096	26.0636	26.6499	23.8025	24.9186	23.9816	26.0296	26.0116	25.784	27.0644	26.4604	26.668
28.4319	28.4679	28.195	28.2551	28.5339	27.9522	30.0186	28.5594	28.9369	29.3104	29.3362	29.3614	29.7934	29.6307	29.6751	29.4456	29.3491	29.1429	29.4331	29.3695	28.4337	28.65	29.2396	29.1665	28.4984	28.6926	29.0296	29.2149	28.9504	29.1496	29.5966	29.4419	29.7101	29.85	29.8427	28.7457	29.7101	24.7542	24.4777	29.0821	29.7585	28.7277	28.7652	28.3989	24.4678	26.9623	28.8021	28.3231	29.1886	29.6418
31.6089	31.4555	30.5433	30.4703	32.3092	32.6327	32.557	32.6362	32.2348	30.2339	32.6659	32.7514	32.049	32.1543	31.8542	31.6909	32.0621	32.0368	31.6482	31.2582	31.3778	31.2395	32.7321	32.7015	31.9988	32.0085	31.7456	31.6343	30.9309	30.6393	30.3864	30.5594	31.6781	31.9548	27.904	30.0053	30.4203	30.3137	24.9843	24.6989	31.1551	29.2832	30.5474	30.4256	23.811	28.8082	26.9566	30.3066	31.1221	25.0955
26.6823	22.533	24.7835	22.7227	27.4577	27.6207	26.0988	27.0915	27.1084	27.0676	27.0302	26.7349	27.0961	26.9234	22.5033	26.9292	27.358	27.6777	26.5281	27.2684	26.0474	26.0109	24.9221	24.9279	26.9357	26.4989	26.9865	26.4284	27.3396	27.3445	26.9929	26.3437	24.7801	25.1715	25.231	25.704	28.1604	25.6036	25.8964	24.5797	24.8019	25.1377	23.7495	25.2151	25.4762	24.6607	28.909	25.5374	29.4124	28.2792
30.0927	29.8544	27.882	28.3298	23.4932	25.6378	24.4359	24.0872	28.7575	28.5926	28.092	27.9916	27.5249	27.2522	21.9497	23.3133	28.6344	28.3014	27.7659	27.8793	23.6484	23.8543	27.1121	27.1793	27.0379	26.8509	28.4122	28.1299	27.7347	27.9402	27.1301	24.8208	25.4678	24.436	23.7867	25.8385	24.743	25.8392	31.812	32.0013	28.2465	27.2176	25.1375	25.5138	28.7164	28.5636	25.8366	24.9138	28.8223	28.8163
26.8276	26.6906	26.3405	26.2804	26.3529	26.2984	25.409	23.7533	27.5087	27.2314	27.1272	27.0389	26.4564	26.2428	26.0822	24.3591	24.555	24.618	24.1984	24.5315	26.9749	26.7053	26.0662	26.1964	24.4015	26.0391	27.5036	27.6856	27.7949	27.756	24.1971	24.1902	24.6785	24.845	25.0098	26.6367	23.8545	26.0281	26.0115	26.1815	25.3275	26.6261	27.0226	24.1687	25.6106	26.1687	26.1978	24.8983	22.8286	25.9179
25.7179	26.6832	28.1747	29.2953	29.0872	28.7041	26.906	27.7747	25.171	24.0978	25.1805	24.9787	23.8676	24.951	27.6217	27.623	27.5444	26.9925	22.74	28.5994	26.5245	26.7465	23.9277	23.8484	24.0978	24.519	28.9146	29.0866	28.7355	28.4212	27.4328	25.699	26.6413	26.1037	25.7721	24.9588	25.9712	25.1961	24.4693	23.4941	24.3462	24.7957	25.5551	24.944	25.4861	25.2797	26.9238	26.7779	28.439	28.3379
27.0431	26.1315	23.9089	24.7258	26.5785	26.4574	28.0866	28.3589	23.4123	24.6256	24.2467	23.8554	23.6449	22.9256	21.2154	22.9489	22.9195	24.0248	24.5569	21.7375	24.2692	24.1095	24.2739	23.4642	25.8767	23.038	21.698	24.7131	25.2133	24.6957	23.4354	23.8774	24.5507	24.9486	24.5705	26.9012	22.8215	26.1286	23.5825	25.7341	23.7113	26.5343	25.6133	23.6144	23.3292	24.5828	25.2399	23.4081	26.0349	27.3446
27.9769	27.8899	27.5909	28.2735	27.8711	28.4012	28.6051	28.4121	28.2437	28.9968	29.5012	29.403	28.8245	29.2749	27.984	28.1907	27.664	26.862	29.4622	30.1915	27.0281	26.9958	28.9268	29.0923	29.112	30.1666	30.0548	30.0421	29.39	28.8769	29.3044	28.7486	25.1201	27.684	28.4483	27.6338	31.1412	31.114	31.2413	31.0343	29.5777	29.7532	30.2521	30.2243	30.0924	29.8382	30.0565	29.4865	30.4473	30.5503
30.5464	30.8652	23.3536	22.9423	24.2705	24.8765	24.3307	23.7168	32.302	32.3273	29.6048	29.6231	30.4391	30.1928	30.542	31.0479	31.263	31.6395	26.7012	25.3418	23.5472	21.3046	30.4587	30.466	30.6846	31.1383	31.7087	31.371	31.3019	31.6187	28.9146	27.9893	27.6475	27.7671	26.7761	27.23	24.666	25.5072	24.3954	25.5119	25.6898	25.8851	24.5845	25.9431	25.7781	24.9399	25.345	24.6801	25.2773	24.3188
26.7842	25.941	33.6344	33.7495	29.4799	29.6378	22.8771	23.3541	26.23	25.1101	29.6429	29.7259	30.1311	30.148	23.3946	23.6795	25.7587	24.1164	29.3163	29.6645	28.3109	28.3753	29.3911	29.4263	24.2438	24.0033	28.8762	28.3587	29.0423	29.0124	30.1308	30.0366	29.2363	29.092	31.2085	31.2886	29.1455	29.3467	24.0832	26.6111	25.9751	27.9419	25.8906	25.9923	26.9751	26.1909	27.4965	27.4371	27.3269	27.2329
27.1979	27.6267	28.9765	29.0278	27.6422	27.5909	26.8894	27.6552	25.8436	26.3928	27.974	28.2398	28.2837	28.7414	29.7621	30.0986	28.467	28.6325	29.426	29.636	27.7412	28.12	27.7909	27.9317	28.6028	28.8732	28.6277	29.1705	28.71	28.4992	27.2572	25.23	27.5717	28.1124	25.9111	26.1429	25.783	26.907	25.8111	25.6371	23.3023	25.7503	26.0289	24.7927	26.7369	26.8463	25.0842	26.056	24.3499	24.6942
28.1372	28.0791	27.5449	27.5866	27.5545	27.753	28.956	28.9612	24.4512	23.1037	25.4648	24.3664	25.7976	25.9439	24.352	24.6179	22.6891	26.3113	23.041	23.7228	25.4552	25.6691	23.6389	23.6909	25.1329	23.3098	23.3404	24.2601	26.9254	27.1161	26.3999	24.6103	23.6591	25.6105	25.8015	26.2095	26.7814	24.1085	25.3446	24.6311	25.6324	25.4379	24.4076	25.4316	25.013	25.3864	25.0258	25.5405	25.6679	25.6181
34.518	34.5215	34.3555	34.2844	34.4909	34.5766	33.647	33.8562	34.1817	34.0885	34.4526	34.3664	34.3164	34.2777	34.6113	34.6388	34.1617	34.0199	34.9304	34.7765	34.3055	34.1706	34.6017	34.4292	34.7755	34.8994	34.8595	34.8766	34.685	34.578	34.2221	34.2264	34.488	34.6016	34.8752	34.8621	35.7591	35.4721	34.9962	35.2111	34.604	34.7307	35.2292	35.2761	35.3946	35.3544	35.1279	35.0908	35.292	35.1113
31.0419	31.2738	31.759	31.8361	31.1477	31.2288	31.1516	31.1888	31.5993	31.5968	31.9791	31.7874	32.0473	32.0789	31.7998	31.842	31.2237	31.0101	31.7095	31.7813	31.9078	31.9505	32.4181	32.464	32.1495	32.3133	31.576	31.412	31.5992	31.5716	31.7611	31.9802	32.3411	32.2435	30.8319	30.4532	30.4174	30.5979	31.4141	31.8136	31.7113	32.2633	31.3568	31.5221	31.9951	32.2871	31.6569	31.957	31.5824	31.7834
28.087	26.9639	26.5272	26.7704	28.2882	28.5193	25.4984	25.9652	23.1318	26.8103	27.7776	27.8312	25.5214	25.1438	26.1719	25.7865	26.6164	26.0305	25.9968	25.8268	27.1678	27.0992	27.0833	26.9916	25.6868	27.5961	27.151	27.5202	27.1098	27.3741	26.2153	26.1742	25.9692	24.2129	26.1038	28.1103	30.0835	29.6403	28.5636	27.9425	25.8055	26.4264	27.4791	27.5522	28.1617	27.9966	27.3354	26.9072	28.9398	29.0505
31.6117	31.8575	30.8041	32.2598	29.6172	31.8078	30.934	30.6004	30.9642	31.0257	31.9747	32.8158	31.7112	31.7773	32.241	31.8892	31.3304	31.3679	30.8435	30.4964	31.7098	31.0676	30.2343	30.5813	28.8003	28.7173	33.0643	31.2269	31.1463	30.5041	31.3991	31.0407	29.5861	29.6758	31.255	31.0127	31.0436	30.9503	30.9122	30.9714	32.5518	31.78	31.6845	31.7611	31.2012	31.0924	31.5248	31.8416	33.0038	32.6095
31.2956	31.2911	31.9311	31.8865	31.4957	31.4016	31.5525	31.6058	31.8898	31.996	32.4629	32.4175	32.0319	31.879	32.4235	32.5358	31.6992	31.6565	32.3771	32.5233	32.4761	32.4538	32.2272	32.2432	32.6053	32.9402	31.944	31.9555	32.0343	32.0802	32.1314	32.3163	32.2701	32.1515	32.2345	32.1757	30.8907	30.903	32.6145	32.6299	33.0282	33.0259	32.1651	32.2119	32.294	32.1403	31.8288	32.1679	32.1793	32.5379
27.9264	27.823	27.4661	27.6697	27.9723	28.3432	28.4209	28.3662	28.9158	29.1163	27.9214	27.9725	28.1424	28.141	23.8317	25.363	27.9188	27.8035	27.7393	27.9238	28.2671	28.0975	28.3223	28.5073	23.8375	24.8558	29.2918	29.0417	28.395	28.2769	26.6466	27.2782	27.8041	23.9357	26.8228	26.8545	24.5681	25.1864	24.1892	24.7969	27.583	24.1441	27.7869	26.0281	27.6429	26.4456	26.8875	23.6408	24.5947	23.0566
30.8748	30.9858	30.765	31.0128	30.8989	30.9644	30.4197	30.5494	31.5307	31.364	30.8128	30.7778	31.4449	31.3517	31.3591	31.3299	30.9764	30.9919	31.8732	31.8973	31.6121	31.9356	31.7652	31.712	31.5775	31.673	31.5835	31.6978	31.5098	31.6248	31.6277	31.6143	31.7431	31.4767	30.8915	30.8364	30.4853	30.4541	30.0957	30.0053	31.5706	31.496	31.3806	30.9764	31.4459	31.1551	31.1266	30.8664	30.7053	30.4631
29.2778	29.3001	29.8012	29.4706	29.611	29.059	31.1503	30.8798	26.5366	26.4672	22.9666	22.9133	26.8011	27.1517	26.569	25.9132	23.2541	23.9208	23.9321	23.746	25.8599	26.1044	24.1575	24.4269	23.3288	24.5066	23.7448	25.5412	28.252	28.556	22.404	22.0449	25.0573	24.5877	25.8752	26.7699	27.3198	24.7905	26.4232	24.5176	24.4397	24.8075	24.8692	27.159	26.4665	25.5273	24.1628	24.2299	23.7946	23.9502
28.5312	28.0255	27.9465	28.2373	27.8837	28.1411	27.9275	28.1274	28.9493	28.8277	28.9753	28.7709	28.0848	27.6744	26.4672	26.4959	28.7361	28.8398	28.8322	28.5911	29.3163	29.2169	29.339	29.5701	28.1743	28.2755	29.1667	28.9279	28.88	28.8817	28.8978	28.9575	28.4239	29.1175	29.3699	29.1965	28.0408	29.317	24.3897	24.0529	24.362	25.1403	28.2219	28.0359	29.1081	29.2591	28.8308	29.1728	29.3473	29.0083
25.0688	23.9543	27.4675	26.4812	24.1851	24.4194	26.8579	24.3725	27.0232	26.9234	25.938	26.0139	25.7753	25.1632	27.9365	27.171	25.3424	26.0325	24.7261	25.2874	26.5084	25.5458	27.2467	28.2592	26.9971	27.0191	27.3258	27.2522	24.7469	24.8496	27.8694	27.166	24.7505	25.008	27.6053	24.6787	30.2341	30.334	29.583	29.3749	25.1328	25.2866	29.4346	29.7342	28.8234	29.3839	27.1283	27.1861	24.4494	28.065
33.5787	33.4951	34.6258	34.416	33.7065	33.8908	34.1746	34.1601	32.0297	32.194	32.9613	33.021	33.5874	33.5272	32.4986	31.9201	33.5813	33.6933	24.5297	23.8063	25.2822	25.2362	33.8609	33.831	32.4601	32.6227	32.7268	32.6102	33.3837	33.5439	32.2471	32.3868	32.0331	32.1209	30.2493	29.749	26.3171	27.6994	31.2324	31.112	29.755	29.3497	30.1751	30.7668	29.6787	29.5302	30.5718	29.9939	28.1091	24.2445
34.3002	34.2505	34.5553	34.459	34.0177	33.8357	34.5604	34.5619	34.2733	34.0427	34.2338	34.2266	34.4138	34.4077	33.9619	34.1053	34.3524	34.2199	34.0215	34.3344	34.6706	34.6294	34.1535	34.1024	33.6929	34.2469	34.3498	34.0711	34.4803	34.6575	33.7532	33.6924	34.66	34.2105	30.7953	30.3993	30.8779	30.9438	31.8279	31.1161	30.9993	32.0169	32.795	32.6043	31.8653	31.2843	31.6871	32.7813	33.67	33.5726
34.4587	34.4599	33.0853	33.4139	33.9276	34.1573	34.1622	34.1282	33.7607	33.8195	35.1866	35.1141	35.0623	34.9995	35.5353	35.7928	34.5369	34.5347	35.3383	35.4823	34.6189	34.6928	34.5103	34.4861	34.792	35.2527	35.569	35.7172	34.896	34.8651	35.0688	35.2511	35.0662	35.1057	34.2868	34.3691	33.8337	33.9801	33.8538	33.7106	33.4902	34.0052	34.1593	34.0025	34.7105	34.6919	34.9952	35.1327	35.1569	34.8757
33.308	33.2429	33.7561	33.6977	33.9268	33.7545	33.1478	33.2934	33.9524	33.9829	34.223	34.3017	34.1212	34.097	34.1449	34.1035	33.6235	33.708	34.8673	35.097	34.5663	34.4094	34.0197	33.8947	34.4069	34.4319	34.7091	34.735	33.8459	33.9059	34.7319	34.9993	34.104	34.1358	33.1331	33.0076	33.8938	33.804	33.2038	33.2714	34.1752	34.1081	34.3329	34.1563	34.2072	34.1773	34.3356	34.4767	34.225	34.4438
30.4346	30.5795	30.5544	30.7716	30.8944	30.7425	29.9939	30.1796	30.3912	30.6912	31.2261	31.2999	31.3127	31.2284	30.5757	30.4328	29.8034	29.9258	31.2196	31.0771	30.4249	30.5327	31.2503	31.1076	30.4223	30.4428	31.2081	31.2811	31.267	31.0968	31.2515	31.1853	30.693	30.4959	30.8479	30.2578	31.1263	30.9339	30.1968	30.4812	30.0276	30.2616	30.7881	30.7763	31.0434	31.2573	31.6074	31.6664	31.4668	31.4212
24.7602	24.5225	25.8653	25.4047	24.824	24.435	24.2159	24.7254	23.5654	23.6861	25.1865	24.4082	22.0137	23.654	24.2118	25.7023	23.9957	24.8302	25.249	23.7214	24.595	23.0966	23.6915	23.8385	23.1345	24.3257	22.5439	24.1182	24.7001	23.9193	23.6198	23.0164	24.1863	24.3198	26.3461	25.8479	25.3231	25.8955	24.0728	25.0289	25.9091	24.9849	24.0362	23.727	25.3716	26.3153	23.6787	24.073	25.78	24.4011
34.703	34.6418	35.2136	35.3735	35.1021	35.3032	35.2233	35.502	34.6699	34.9463	35.0156	34.7981	34.5343	34.6042	33.4631	33.4522	34.9291	34.7205	34.2482	33.8331	34.8247	34.729	34.9822	35.1648	34.1367	33.5804	34.502	34.4452	34.4333	34.6004	34.5991	34.7409	32.4308	32.785	32.9724	32.4079	33.4572	33.3105	31.7172	31.6461	33.4946	33.72	34.3124	34.1228	33.7991	33.8736	33.9919	34.015	34.3688	34.6072
23.0595	26.0758	27.3564	27.3971	26.5222	28.2569	26.7212	27.2237	26.74	26.5702	26.7486	26.5759	27.9036	27.5713	27.9538	28.1309	25.6539	24.0008	25.2038	27.2783	26.8216	26.3228	24.9907	26.4058	24.4446	24.7869	28.0772	28.033	27.6406	27.6811	27.3034	24.0317	24.618	23.8175	24.2549	25.8651	24.3483	25.4151	28.6683	28.7829	28.8796	28.6509	28.8382	29.1451	29.3188	25.8377	28.4871	28.5323	28.635	28.8525
27.1608	27.6654	27.4058	27.6913	27.992	27.4473	29.2844	28.919	22.8828	23.1736	23.7157	25.4328	24.6491	25.9756	25.6504	24.3063	26.5773	26.4724	25.7537	22.7242	22.7515	23.5734	26.3359	26.8416	24.1463	23.9419	24.3681	25.0054	27.7759	27.8486	24.7555	24.2662	26.2613	24.0607	25.335	25.6751	27.7011	25.0853	24.6483	25.5658	25.1675	25.4566	26.3791	25.0015	26.1489	26.1137	24.4314	24.2901	24.5803	25.4709
35.8516	35.8001	35.6177	35.5406	36.061	36.0069	35.6104	35.6354	36.6264	36.7752	36.6918	36.7675	36.5412	36.5574	35.94	35.965	35.6903	35.7034	36.4375	36.4051	36.9675	36.9325	36.8035	36.8099	36.3633	36.408	36.4938	36.4696	36.1677	36.1672	36.2205	36.2341	37.2077	37.0897	36.8761	36.8996	36.5388	36.532	36.4709	36.4442	35.7134	35.7853	36.5296	36.5867	36.0606	36.0059	36.2112	36.27	36.1631	36.2065
24.8763	24.8816	23.9793	24.4984	24.8369	23.8656	26.6753	26.1024	23.3816	24.0051	22.4421	23.5778	22.5195	22.5671	24.6389	23.6871	24.5971	24.0729	24.3045	24.004	22.1617	24.5436	23.9962	23.3463	23.4067	24.3458	23.0402	24.5482	24.6286	24.6524	24.1875	26.4155	26.0919	22.9311	26.0509	27.1329	25.0371	25.1527	25.6661	23.9846	23.7399	24.9997	26.3995	25.2317	24.8409	24.831	22.8108	23.722	23.0771	25.3453
28.4214	27.743	23.1438	28.1874	27.8648	27.6882	28.9819	29.0634	28.5988	28.6842	27.905	28.1911	27.3872	27.7364	22.8624	24.6037	29.6875	28.8655	23.4991	25.7384	28.7003	28.8518	24.2242	23.7348	24.5394	23.7386	28.7443	29.0104	29.3827	29.2342	29.2524	29.5649	25.485	24.9729	24.8841	26.6395	27.295	25.5045	26.1471	25.8613	25.0066	25.1068	26.0078	23.8847	26.1956	24.5025	25.8675	24.6805	24.3443	25.0388
29.6282	29.9599	30.3708	30.3202	30.1672	30.2774	30.5125	30.8197	30.8056	30.8048	30.5898	31.1099	30.0227	30.2553	31.4761	31.6553	31.2989	31.4311	31.0807	31.2832	31.4982	31.4483	30.2391	30.4604	30.0231	30.0562	31.3139	30.8703	31.7289	31.5388	30.8483	31.1521	33.3363	33.4121	30.2849	29.9781	30.4241	30.7117	30.3583	30.409	29.9293	29.9096	29.9948	30.0962	30.5279	30.5255	30.5686	29.3171	27.3935	29.9892
30.1036	29.783	28.4867	28.4319	29.9983	29.7242	30.2736	30.3129	26.2716	26.8962	26.6617	26.0486	26.7167	27.026	27.5826	27.8789	26.4449	26.06	26.3494	26.4598	26.6819	27.2567	25.3451	25.4906	26.8946	27.0792	26.5252	26.8775	29.1778	28.7935	25.8756	25.8175	26.8009	27.2536	26.3002	24.7512	24.1592	25.3642	27.7053	27.6586	27.3478	27.4754	24.6855	27.0765	24.935	25.9222	26.5036	27.2097	27.1182	23.4644
32.6148	32.603	31.4883	31.679	31.1517	30.8289	30.752	30.9091	33.5699	33.5281	33.7512	33.768	33.3162	33.3296	32.2008	32.4205	31.4309	31.5075	32.2921	33.026	31.7963	31.9677	32.837	32.8246	30.4362	30.6272	31.8668	31.4943	34.7699	34.4308	32.3481	32.7949	30.2732	30.0405	32.483	32.4942	34.9867	35.0482	33.2579	33.2321	32.3389	31.8269	32.6709	32.6316	35.4628	35.325	32.0013	32.2984	33.6543	34.0921
25.9765	26.0713	25.3691	25.4566	25.5459	25.2488	25.5939	25.5453	22.1711	23.3115	23.4535	23.8898	23.5393	24.8176	25.3223	24.0815	23.5392	24.6252	25.2878	22.7571	25.2599	24.4316	23.2966	22.9655	24.4364	23.642	24.0772	25.1458	25.1727	25.2035	24.9413	23.1212	24.2598	26.1911	24.0614	26.8151	26.3152	24.8461	26.5917	25.0082	25.3107	23.5843	25.788	24.142	25.2866	25.0886	27.5481	25.3594	25.4556	26.1727
28.2604	28.2852	28.3247	28.892	29.006	29.0945	29.1722	28.1937	26.6214	26.611	23.7222	24.2879	23.1479	23.4676	25.3158	24.2359	25.5136	24.0798	25.9943	26.2517	26.1464	25.4595	23.4572	23.5793	25.98	25.8184	26.0721	23.8837	28.0936	27.5279	25.4382	25.0586	24.944	24.765	26.3477	26.6382	24.0713	26.7361	24.9181	22.8359	26.922	24.8363	24.8441	25.5796	25.9884	25.906	23.5721	23.9099	26.1393	24.5135
27.5948	27.4043	27.6388	27.4801	27.9603	28.1223	28.8096	29.1878	25.4889	22.8404	28.1841	28.1412	26.5706	26.741	26.6065	26.3669	27.1625	27.4706	27.1695	27.149	26.2747	26.3245	27.9268	27.7739	26.8812	26.851	26.5829	26.2905	28.7143	28.8093	26.3664	27.1627	25.2097	26.2835	23.7673	25.7757	25.986	26.4779	25.2429	25.6952	23.9981	26.4876	25.1252	25.7516	24.6977	25.932	24.2323	24.1508	23.0953	24.0125
31.5208	31.5131	31.806	32.0683	31.3737	31.7673	32.4262	32.4829	29.999	29.7656	31.3534	31.2673	30.266	30.0368	30.5756	30.5705	30.9083	30.8792	29.4948	29.3917	29.8222	29.7045	31.4232	31.4998	29.5895	30.1168	30.1624	30.0589	32.3021	32.1842	29.8226	29.6551	29.3323	29.5933	30.08	30.2639	30.4228	30.5575	29.6872	29.1826	30.8578	30.9333	29.6609	29.1215	30.5369	30.7347	28.9267	28.6092	28.6538	28.6073
28.0773	28.1503	27.623	27.4183	27.7863	28.051	27.1947	27.3255	28.0791	28.5786	28.6411	28.8005	28.9657	28.7836	27.2736	26.2397	27.8528	27.7351	26.806	26.5904	27.3448	27.223	28.7443	28.8228	27.8447	27.8606	28.3339	28.5589	28.8263	28.5728	27.7917	27.6306	26.7436	26.7631	26.0116	25.0537	25.4835	25.9495	25.5054	23.7918	26.2949	25.0065	27.1041	24.8526	26.2758	25.1047	25.2844	24.4739	25.9696	24.1877
35.0326	35.1104	34.9481	34.9342	35.0478	35.0728	35.5787	35.325	34.4931	34.5576	33.9954	34.0473	34.6171	34.4758	33.226	33.2266	34.1915	34.1168	33.7124	33.4528	34.8059	34.8931	33.8219	33.737	33.4107	32.9224	34.3644	34.1411	35.5572	35.5308	33.4114	33.4654	32.8652	33.5822	33.5715	33.8711	32.3885	32.6588	29.5964	27.4577	32.6913	32.4007	33.3203	34.0534	32.2871	30.5023	33.0973	32.9883	33.9185	33.8683
33.6132	33.562	32.9912	33.296	33.0219	33.2519	32.635	32.5671	34.0488	34.0072	34.0777	34.2366	33.3278	33.3816	32.7685	32.7709	33.0773	33.1067	33.7781	33.9375	33.4459	33.5111	34.0993	34.2015	32.6602	32.9163	33.1892	33.1606	35.325	35.2371	34.6648	34.3521	32.9908	32.7547	33.709	33.6487	35.5572	35.4561	33.3189	33.1622	33.5766	33.3021	33.9455	33.881	36.1229	36.433	32.5471	32.2831	34.6361	34.3932
34.8712	34.7311	34.9495	35.0401	34.4675	34.5593	34.6998	34.6929	33.9501	33.8162	34.964	35.0777	34.26	34.2572	34.3395	34.3421	34.9707	34.7126	34.5524	34.4438	34.3151	34.3871	34.9644	34.9634	35.0072	34.9813	34.5362	34.4542	34.7979	34.7868	33.7762	33.8309	34.5917	34.5495	33.9743	33.6642	33.0654	32.7114	32.7501	32.7971	34.2185	34.1497	33.3395	33.2541	34.0244	33.8431	33.4155	33.4156	34.4519	34.5172
26.9383	26.991	27.2358	27.0523	27.7681	27.7212	28.1798	28.3303	23.3828	25.2695	25.6982	23.7347	24.6309	22.1724	22.2758	24.3671	25.9998	24.8557	25.6341	25.2223	22.2748	25.8163	23.3938	22.6207	23.2654	25.3084	23.3027	23.1027	26.0758	22.2786	23.1873	24.0799	24.8542	25.5248	25.6734	24.1062	25.8129	25.9565	24.8504	24.5417	24.5543	25.1645	25.3494	24.8874	24.5332	24.3931	25.9711	26.3155	24.6805	23.7263
37.0178	37.1107	37.687	37.6999	37.1218	37.2216	37.3785	37.2753	37.2232	37.3907	37.4755	37.5566	37.6578	37.6456	38.1631	38.0331	37.849	37.914	37.4436	37.2039	36.9942	37.1825	37.67	37.6016	37.5574	37.9042	37.9985	38.0647	38.2012	38.1404	37.2629	37.302	36.6858	36.6682	38.0374	37.9043	39.4263	39.5755	38.3887	38.5976	38.61	38.8188	38.2931	38.0231	38.6008	38.6226	38.072	38.0212	38.1404	38.2322
34.9923	35.0926	34.4445	34.3698	34.3262	34.3018	34.8228	34.9173	34.922	35.0091	35.2959	35.2122	35.5352	35.5702	35.7977	35.6554	35.0276	34.9323	35.4564	35.2733	35.0682	35.0962	35.1649	35.1226	35.3845	35.2538	35.8482	35.8348	35.6303	35.7301	35.2269	35.4904	34.9471	35.2178	35.38	35.5067	35.6835	35.6528	34.6574	34.3026	35.0011	35.1291	34.9843	34.9818	35.2671	35.3819	35.133	35.3907	35.1397	35.0909
26.3863	25.954	26.5819	26.5434	26.7977	26.5482	27.3954	27.6655	23.4909	25.5914	23.6377	22.7943	25.973	25.2908	26.1162	24.6998	24.7779	23.922	24.661	24.8684	23.8459	25.0043	21.354	25.1004	25.6349	23.9627	26.105	25.8544	26.992	27.306	24.6986	25.1402	26.2459	25.4121	24.8234	24.3835	24.2444	26.1075	23.9949	24.3692	23.8996	25.1332	25.3439	24.682	24.9916	25.7472	23.4283	24.3488	25.3186	26.2552
28.9765	28.9792	28.3462	28.6649	28.7272	28.5189	29.5808	29.8589	29.3683	29.3623	29.9258	30.1169	29.8421	29.8329	29.2687	29.4924	29.6895	29.2945	30.2991	30.2437	30.1813	29.9762	29.9788	30.1917	30.4675	30.6151	30.408	30.4257	30.1289	30.1278	30.0471	29.9795	30.1203	29.2714	30.4991	30.2492	28.0028	28.3142	27.9632	28.1848	29.1662	29.1183	29.355	28.7856	29.1112	29.3747	30.1629	30.0625	30.4458	30.5138
41.0955	41.1303	41.1667	41.1756	41.4768	41.4558	41.6922	41.744	41.6447	41.5922	41.6368	41.6443	41.481	41.4553	41.0766	41.0648	41.4376	41.454	41.3009	41.3655	41.2117	41.1681	41.3722	41.2991	40.9896	41.0352	41.4173	41.5198	41.2534	41.1684	41.3644	41.4575	41.3429	41.4367	41.3237	41.2153	40.4557	40.3571	40.7503	40.7328	41.6709	41.7287	41.4142	41.3213	41.465	41.561	41.1955	41.1739	41.2018	41.1124
25.6078	22.0135	24.4664	25.1539	25.4056	25.1315	25.2042	25.54	25.4831	25.4515	23.0267	23.5934	22.7572	24.6653	26.0863	22.6901	23.2692	23.4555	23.6811	23.8203	24.4365	24.7942	24.7908	21.9319	22.7304	25.3715	25.0456	25.9996	25.5544	25.2496	24.743	24.952	26.6556	24.4704	26.9577	26.6137	26.1051	25.7999	25.6075	25.098	25.168	25.1368	25.3837	25.0662	25.3878	25.5956	24.7201	24.6363	24.465	24.3819
26.545	26.6536	26.2785	26.7443	27.1264	26.5819	27.8888	28.0842	26.6617	26.3539	24.8533	23.9595	24.8118	23.441	25.4831	25.3507	23.7785	26.0369	24.4734	25.5981	23.6004	23.1929	24.4487	22.7816	24.6975	24.8976	23.5896	25.2807	27.434	27.4351	24.754	24.9524	26.0758	24.1679	26.6446	26.5541	26.0884	24.2356	25.5145	25.1671	26.3003	26.1245	25.159	24.9306	24.844	24.4677	24.1694	30.1298	24.7159	24.0608
27.7384	27.4465	27.6518	27.7459	27.2145	27.2433	25.8742	26.1088	27.1056	27.0458	27.6015	27.6518	27.5812	27.7137	27.6321	27.631	27.0811	27.4825	27.7502	27.2598	26.8226	27.196	27.391	27.4562	26.5985	26.4223	27.4531	27.4626	27.844	27.7707	27.4561	27.5661	26.9004	24.5175	25.3196	24.3672	24.9057	26.3003	24.7783	24.7589	27.9697	28.0357	25.6947	26.3891	24.2041	25.8034	27.9889	28.024	26.0117	27.4162
25.5556	25.6833	25.6594	25.7232	25.8843	25.9675	21.9469	25.9952	23.1921	21.5563	24.8341	24.6225	24.4244	24.7348	23.9689	21.8182	25.8609	25.818	25.7829	24.0032	25.4896	25.592	26.2062	26.2292	26.1448	26.1587	26.8992	26.4163	25.5716	23.8826	25.1995	25.2983	25.3169	25.3588	25.0491	25.4049	24.3252	25.8922	23.9369	25.735	25.0197	25.2661	25.658	25.2486	24.5553	24.8517	24.9682	25.3473	26.5029	25.5208
31.3628	31.4925	30.7264	30.8295	30.8189	30.6583	30.805	30.8114	31.604	31.6096	31.1313	31.1469	31.1237	30.9931	31.2103	31.3854	32.2836	32.2966	31.3581	31.5133	31.4455	31.4109	31.1895	31.2784	31.4034	31.3492	31.6255	31.5693	31.267	31.2593	32.0655	31.759	31.9054	31.928	30.8451	31.2304	28.4539	28.4001	28.8104	28.8681	29.5641	30.0188	30.6463	30.1982	30.1795	29.8156	30.7279	30.8704	30.3914	30.4594
24.1205	24.6209	23.8987	23.7495	23.8358	23.9918	24.7404	24.611	22.7325	23.5588	23.494	25.7316	23.3785	20.9407	23.5864	23.0476	22.6919	24.7409	25.1899	22.9264	23.6118	22.9364	22.5476	23.6819	24.5953	23.7565	24.5478	25.263	24.0704	22.5656	23.1439	25.1819	22.7216	23.3167	25.5869	24.7846	25.3321	26.7967	25.6685	23.9461	25.2104	23.8555	26.0602	25.3382	24.1491	25.0097	24.1974	24.2676	25.0745	25.0908
27.5008	27.7423	30.3114	30.4838	28.2886	28.2283	28.3002	28.0756	24.4864	24.5716	28.9033	28.9349	27.8441	27.653	24.4442	25.6673	22.7549	23.4542	26.3591	26.7415	27.2604	27.45	28.4986	28.1363	27.6508	23.9901	26.4322	26.7098	27.9293	27.5284	23.953	24.639	24.9848	25.6858	25.1009	25.4046	25.3393	25.2582	24.7352	26.4673	25.0965	26.7174	27.1183	25.0773	25.4489	26.0684	25.9928	23.289	27.7005	24.6484
30.0678	30.1932	28.5098	28.5681	30.7868	31.2369	30.6115	30.6577	31.5417	31.9074	30.9438	30.9136	30.7347	30.9336	32.4188	32.3248	31.1642	31.3456	32.3762	31.7741	30.8468	31.2467	30.6101	31.042	30.6807	30.1727	32.3879	31.9759	31.7618	31.7879	29.4571	29.8754	31.899	32.1264	31.1898	31.7196	32.2868	31.6961	31.1943	28.1794	31.7255	32.4535	31.5599	31.1648	30.765	30.7075	30.3924	29.511	30.1667	30.4161
24.7309	24.596	24.6818	25.0603	24.3079	24.2085	24.8153	25.2498	23.4054	25.2727	24.1042	25.8188	24.1205	24.1088	24.2471	24.3437	23.4631	23.3901	24.8352	24.6221	23.0386	24.4902	22.9336	24.3318	25.7383	25.2383	24.0825	25.5059	24.5925	24.9363	23.8233	24.3621	25.4595	25.3932	25.1433	26.4709	25.9298	25.7535	25.1189	24.5775	25.3502	25.3874	24.1867	26.6808	25.8931	25.7696	24.3883	23.9742	25.0448	27.1415
26.9138	26.83	27.7158	27.5702	27.8685	27.7715	28.3956	28.4249	25.4461	26.5193	24.5907	23.9923	24.4342	23.4622	24.0064	23.4018	22.655	23.7687	22.2439	23.4843	24.2643	21.5189	23.4111	23.2386	24.3809	24.9906	23.0716	22.9246	23.7045	26.5571	24.0432	23.263	23.8598	26.3878	26.4393	26.6343	24.8174	25.982	25.694	24.1141	25.2653	25.7843	26.3709	24.4495	26.9743	24.8257	24.8086	25.4422	24.3412	23.1506
26.6164	26.3822	25.6698	25.7519	25.6845	26.1895	25.3045	25.5418	25.8573	25.9943	25.5622	25.6033	26.3034	26.1794	27.2896	27.4693	26.9586	26.6193	27.0112	27.1579	26.1815	26.2455	26.2191	26.061	26.6566	26.7651	26.5863	26.5543	25.5413	25.7719	27.1803	26.3643	26.9309	26.9654	25.5624	24.5138	26.6675	25.3008	25.4453	23.8704	25.5173	25.2978	26.452	24.971	25.3943	26.3252	24.1547	26.3198	25.845	23.0829
27.4058	27.7125	26.924	27.1866	27.8594	27.7664	28.7486	28.3568	22.7206	22.7907	23.9492	25.5592	25.558	25.2941	23.8851	23.1868	22.1806	24.2028	24.5515	23.0226	25.5278	24.1912	27.2382	24.0822	23.71	23.5163	24.0172	24.8099	26.667	26.8431	25.8458	23.4644	25.8013	25.5706	23.773	25.4995	26.2416	25.6438	24.7667	25.1903	26.0939	24.7713	24.9253	27.6511	26.9296	25.3646	23.4321	24.0144	26.1628	23.484
26.1911	26.0062	26.138	26.1807	26.7479	26.6842	26.1025	26.1383	26.7827	23.4431	24.5889	24.9566	24.5833	25.0803	22.6006	23.5209	28.722	28.3353	26.0195	24.4678	24.4692	25.465	25.9382	26.1123	24.9023	25.4835	24.4953	25.8126	26.7423	26.1742	25.943	24.5046	25.5232	25.362	24.6387	26.6956	26.2555	26.2398	28.2661	27.1954	28.0363	24.492	26.7696	27.1907	27.4546	27.9183	26.5057	27.2562	26.5175	26.764
32.8655	32.8903	31.5573	31.6642	31.9588	31.9594	33.2129	33.1105	31.2712	31.4603	32.8636	32.9377	33.1607	33.0605	31.7811	31.8395	32.5127	32.6314	32.0933	32.3645	32.8661	32.7819	32.2947	32.3131	30.6734	30.7568	31.3249	31.5147	32.1725	32.1071	32.0892	32.3839	31.561	31.7372	30.9226	30.7431	29.1191	29.218	29.8606	29.8976	30.6627	30.8491	29.7513	29.706	28.894	29.0897	31.0641	31.2787	30.7587	30.4899
24.6721	24.5274	24.8504	24.5439	25.2021	24.7522	23.9413	23.6663	24.1909	23.5063	23.8839	25.2304	24.2841	23.7712	22.4455	23.7912	25.0759	25.2006	25.9324	26.0584	23.6647	23.4138	22.8957	24.309	26.3775	26.4412	25.7131	23.4693	23.5269	22.0309	22.8333	25.8634	26.9887	23.2586	25.9267	26.3424	25.3361	26.6509	24.8636	25.4235	24.4857	26.4022	25.7469	24.7655	24.3221	23.2675	26.5008	24.58	26.3164	25.1112
27.8318	27.6508	27.61	27.8301	27.4436	27.6084	26.5547	26.2465	29.066	28.6636	27.3843	26.9756	27.6993	28.3335	28.2947	28.5475	28.1331	27.9119	28.6594	28.638	27.5941	26.9737	27.8584	27.7607	28.6085	29.4922	28.5827	28.3552	26.9798	27.6193	28.3808	27.7365	28.4937	28.5975	29.2317	29.1564	30.4689	30.5619	29.7856	29.231	28.1826	28.4672	29.7015	29.6191	29.7182	28.9635	29.4323	29.1386	29.4079	31.3029
29.3671	29.8028	29.4011	29.7652	29.2749	29.7689	29.4832	29.4388	30.0565	30.2233	30.5533	30.5525	31.2799	31.297	30.3122	30.249	29.9679	29.7829	30.2706	30.0508	31.0444	30.6105	30.1647	30.0358	29.3991	29.8783	30.068	30.2519	30.6922	30.7284	30.0666	29.5782	29.375	28.2896	30.3355	30.0328	28.1803	26.2532	22.7248	25.1587	29.8099	29.6219	30.8289	30.8576	29.4472	29.8035	29.4791	29.5438	29.8197	29.4525
28.5259	28.6824	28.5077	28.2415	28.8784	28.5322	28.5599	28.7004	28.6625	28.6583	27.3819	27.3823	26.9716	26.9991	24.9094	27.915	26.4427	27.2412	26.6197	27.0259	26.5531	26.6659	27.619	27.0732	24.6831	25.465	28.0862	28.5604	28.2331	28.2626	27.7564	27.0619	27.7322	28.0073	28.1426	28.3438	28.1775	23.9829	25.7235	25.3049	24.7736	28.6092	25.7253	24.9068	26.914	25.7501	28.4237	27.8442	28.362	27.3139
25.5299	25.818	26.0291	26.1443	26.2851	26.0502	25.9001	26.5251	23.5215	23.8335	24.1681	22.0819	24.0762	23.0884	23.2855	22.6135	25.3314	24.2918	23.9648	24.6021	23.017	22.9824	23.3121	24.3023	26.0536	23.2988	25.3201	23.0218	25.638	25.7169	25.3141	25.644	25.4415	24.118	25.8677	26.1106	26.7837	25.5062	24.9413	24.9813	25.0171	24.4466	23.4598	24.2531	25.8751	25.8539	25.2357	25.1823	23.8967	25.3186
35.429	35.5837	35.044	35.1364	35.0855	35.113	34.9474	34.8002	34.6167	34.4764	35.18	35.196	35.2944	35.2972	35.1396	35.0533	34.9644	35.0927	35.0223	34.9206	35.2835	35.304	34.9424	34.912	34.8147	35.0222	34.931	34.8759	34.9982	35.1866	34.892	34.8094	33.9495	33.7	34.2251	34.1951	32.8124	32.8668	33.2802	33.4833	34.0213	34.1259	33.9945	34.0939	34.1143	34.1618	33.7877	33.8124	34.5742	34.5997
38.3002	38.4008	37.9422	37.9476	37.5542	37.4534	37.6767	37.6354	37.1171	37.1628	37.9475	37.9551	38.817	38.6972	39.4091	39.4626	38.8066	38.9313	39.2224	39.4298	37.8396	37.827	37.619	37.7602	38.9745	39.0817	39.7476	39.7522	39.0178	39.0424	39.6448	39.5561	38.5647	38.5387	39.5917	39.5262	39.0315	39.1233	39.9244	39.784	39.5537	39.8389	36.6161	36.4339	39.6614	39.5881	38.5133	38.4721	37.3993	37.433
31.7934	31.9427	31.969	32.1843	31.3011	30.9664	31.6632	31.5819	31.6868	31.5507	32.0313	32.111	32.1177	32.0953	32.4963	32.5699	31.4139	31.7137	33.2764	33.2312	32.879	32.8276	31.7062	31.7095	30.2041	29.8094	33.0169	33.0049	32.9953	32.9512	32.301	32.1318	30.262	30.1363	32.0317	31.8575	30.0675	30.0512	29.4777	28.6629	30.6427	31.3732	29.7213	30.3549	30.7007	30.7003	30.3932	30.6981	29.0764	29.1524
28.8789	28.6286	28.2178	28.2518	27.9831	28.041	28.2283	28.2048	28.7994	28.8055	29.3286	29.3651	29.1706	29.3596	29.0411	28.6391	29.4312	29.3055	29.6208	29.6374	29.9421	30.2967	28.743	28.889	29.1567	29.2312	29.3636	29.4526	29.3149	29.255	29.5489	29.6097	29.2649	29.5461	28.7932	28.1198	28.1835	27.2041	26.146	26.6937	26.2336	23.8904	26.9012	26.0438	25.1331	26.1202	25.5182	26.4854	27.2889	27.4133
34.2213	34.2763	34.8192	34.8776	34.5119	34.6069	34.4982	34.3555	34.3573	34.6267	34.7479	34.8297	35.0024	34.9407	34.6251	34.6481	34.701	34.5893	34.8712	34.9815	34.5339	34.5184	34.3125	34.3614	33.9852	33.9931	35.134	35.0914	35.0398	35.0355	34.8718	34.9382	34.44	34.62	34.0331	33.9095	32.5964	32.6184	33.2688	33.3275	34.4147	34.7651	34.1388	34.4864	33.8352	33.8823	33.6022	33.6291	33.4845	33.44
30.8507	30.8732	32.0475	31.7101	30.9777	31.0445	30.4171	30.2014	30.8171	30.9104	31.2038	30.9855	31.8184	31.9779	29.8641	29.8513	30.1387	30.7584	30.7236	30.7979	30.3535	30.534	30.6264	30.4245	31.3337	31.523	31.3167	31.3238	31.2653	31.4216	30.2677	30.3383	30.3255	30.5115	30.2965	31.1334	29.9524	29.9273	28.8321	28.7827	30.3102	30.6657	31.062	31.1951	31.4775	32.0306	31.1214	31.1128	31.5053	31.3605
37.2035	37.3376	37.017	37.0774	37.5335	37.5964	36.7433	36.7501	37.5718	37.6421	38.0016	37.9598	37.34	37.393	36.728	36.7677	36.9662	36.9676	37.0585	37.0309	36.3547	36.337	37.5472	37.6682	37.4258	37.4121	37.8051	37.7567	37.6451	37.5298	37.2964	37.2615	37.1362	37.0389	37.3463	37.2552	37.6628	37.7788	37.0371	37.1293	37.6964	37.7702	37.0132	36.9195	36.496	36.6148	38.3531	38.309	38.6978	38.643
37.501	37.5628	36.9502	37.0487	37.2424	37.3123	37.1439	37.1243	37.4157	37.5142	37.7879	37.7467	37.7266	37.7718	37.7977	37.7958	37.7568	37.8132	38.1278	38.0607	37.8134	37.8701	37.3229	37.4447	37.4773	37.707	38.0479	37.9318	37.8723	37.925	38.2314	38.2345	38.3507	38.1514	37.5377	37.5988	35.9927	36.0523	37.4257	37.4282	37.4976	37.6385	38.2904	38.3248	38.2795	38.1783	37.3831	37.3891	37.7745	37.9077
31.8685	31.7809	31.3622	31.4416	31.5591	31.7291	31.7071	31.7135	32.5554	32.5563	32.5643	32.6477	32.4215	32.4775	32.5303	32.4305	32.0356	31.944	32.7942	32.9278	32.5234	32.4026	32.4251	32.4841	33.535	33.4803	32.6631	32.6605	32.312	32.2961	32.7806	32.7202	33.1933	32.932	34.0045	33.9218	33.3103	33.417	33.9622	33.797	33.3854	33.568	33.4875	33.429	33.8669	34.0617	32.9438	33.2033	33.1391	33.2474
33.8838	34.027	32.2165	32.1988	32.0253	32.11	33.4848	33.7909	32.6754	32.5707	33.4285	33.4022	33.6139	33.4961	32.1922	32.1703	34.1679	34.156	33.4239	33.4619	33.8902	34.1312	34.1753	34.2378	32.8306	32.7993	31.9352	32.3637	32.6081	32.7087	33.0756	33.4783	32.1872	32.4117	32.8862	33.4447	31.5487	31.6395	31.9779	32.0335	31.8858	31.9636	32.6472	32.5359	30.9712	31.1634	32.9575	32.6971	32.124	32.4631
22.1635	24.5323	27.6164	27.5509	23.2041	21.1732	22.6876	23.4647	26.9353	26.6389	26.9761	25.9947	26.85	26.5033	23.3812	21.7252	25.8538	26.0495	26.5441	25.9498	28.4255	27.7247	26.4987	27.4706	24.4073	24.3182	26.6638	26.4152	27.2322	27.1708	26.1254	25.6301	24.6686	24.1921	24.5652	28.2231	31.2044	31.2995	28.1535	28.1362	25.5372	23.7045	24.8655	24.9355	26.1214	26.6696	23.6136	24.0779	28.6083	28.6735
26.9182	26.9542	26.5931	26.8945	28.2433	28.1846	27.8487	28.158	26.8742	26.3919	29.5975	30.0851	29.749	30.3286	23.2382	25.8669	28.4558	28.7862	24.4873	23.5909	27.9839	28.1273	30.1115	30.2693	25.6203	24.1683	25.1712	22.8976	26.8954	27.3373	26.2685	25.9019	24.5116	24.5459	25.0207	25.2178	24.2603	26.0554	26.0244	24.6248	25.6056	26.4154	26.9961	26.6085	26.4549	25.5019	26.4887	24.0318	24.8013	27.5064
34.9792	34.8257	34.695	34.7624	35.0372	34.7628	35.1427	34.8951	35.4754	35.1003	33.7225	33.6908	33.9173	33.5517	35.5619	35.5778	34.9043	34.7851	34.8422	35.1768	35.703	35.6491	33.1276	33.1191	32.6304	32.7862	34.9155	34.8464	34.5432	34.6241	34.6169	34.9195	35.679	35.8544	33.1014	33.4833	33.8767	33.6786	33.2686	33.2901	34.9204	34.7041	35.526	34.6662	34.1772	34.3994	34.2884	34.6686	34.7091	33.901
36.9144	36.9467	37.2789	37.2688	37.2327	37.2886	36.45	36.6274	37.1099	36.9649	35.9861	36.1038	37.329	37.2147	36.3089	36.3602	36.1469	36.2938	35.5946	35.5099	35.1433	35.247	35.7748	35.8676	36.1881	36.2126	35.9433	35.9419	35.4668	35.4755	35.3727	35.2955	36.1153	36.2981	36.9925	36.9308	36.8239	36.7502	37.1887	37.3774	36.0852	35.9635	36.9307	36.9677	36.2299	36.4396	36.893	36.7587	36.9426	36.7763
36.4247	36.5972	36.793	36.7951	36.8471	36.7992	36.2794	36.3744	36.7099	36.6667	35.8798	35.8432	36.9069	36.8092	35.6379	35.5945	35.7908	35.6987	35.1578	35.2373	34.8211	34.9093	35.7314	35.711	35.9239	36.1251	35.5537	35.5321	35.1757	35.1152	35.0552	35.1512	36.3057	36.2321	36.0045	36.1103	35.7676	35.7482	36.2473	36.243	34.9183	34.9775	35.8181	35.5916	35.3946	35.2483	35.8023	35.9001	35.9882	35.6345
24.6077	21.9292	26.9141	28.2278	25.6644	25.6394	24.3765	23.2814	25.5553	23.7285	24.657	25.828	25.3982	22.8509	32.0762	31.8777	25.4458	24.3489	31.1171	30.6936	23.6543	23.2772	27.8316	27.8757	30.2888	30.381	29.7053	30.3406	25.6362	23.7914	29.2817	29.6829	28.8368	28.3786	29.5927	29.4658	34.3844	34.4165	34.1343	34.1649	30.2648	30.3807	29.6208	29.7277	31.2635	31.5768	31.9605	31.9667	31.36	31.1102
31.2551	30.7709	31.1341	30.9791	31.1244	31.226	31.621	31.2586	31.0533	31.5431	31.5379	31.5008	31.966	32.0987	32.3662	32.3569	32.1088	31.4575	32.2416	32.3224	32.563	32.2879	31.7771	31.4641	33.1724	33.4329	31.7727	32.1125	31.5141	31.4433	32.4643	32.4223	32.8764	32.9042	33.3492	33.4165	31.552	31.729	32.2023	32.8113	32.8457	32.975	32.3392	32.3394	32.4695	32.6714	32.1586	31.9826	31.3363	31.3574
25.527	23.0519	24.9751	24.7206	28.72	28.7555	27.2421	27.2155	29.0113	28.177	25.6889	25.1459	23.2223	22.2276	29.3468	30.5981	27.2822	27.1894	24.0129	24.175	24.8779	23.6798	28.761	27.1042	23.8558	24.4198	25.5324	28.3086	27.184	25.146	27.2408	27.6794	25.7831	24.2462	28.9283	28.0902	26.262	31.2275	26.3647	25.8015	27.9501	24.8754	24.8072	24.5567	21.9249	24.4785	25.0981	23.4081	25.4419	25.5396
32.344	32.3671	32.2941	32.0736	31.7744	32.0189	32.7403	33.0599	32.7765	32.7882	31.1709	31.423	31.4169	31.703	30.651	30.803	32.4759	32.6309	31.7138	31.2326	32.5775	32.7139	32.054	32.173	32.7889	32.6945	31.8613	31.9501	32.5545	32.8325	31.1675	31.2139	33.1912	33.406	32.7728	32.4239	31.0552	31.2048	31.9809	32.3526	32.2189	31.8515	33.5047	33.4182	32.4554	32.3746	31.3257	31.6329	32.2748	32.1958
33.5818	33.538	33.305	33.3147	33.6799	33.7764	33.69	33.6964	33.847	33.8682	34.1437	34.2037	34.0546	33.9132	33.255	33.2811	33.947	33.8831	33.7881	33.9004	34.0365	34.0571	33.7596	34.1016	34.1372	34.1201	33.8175	33.825	33.8972	33.9918	33.6724	33.8111	33.1642	33.2416	32.2701	31.8445	33.2693	33.466	32.6085	32.954	32.0365	32.7578	33.6578	33.4715	32.4244	32.5704	32.5199	32.5446	32.7906	33.1808
34.6007	34.935	34.8799	34.7267	35.3962	35.5016	34.6747	34.4899	34.3646	34.3438	35.2405	35.3702	35.6684	35.633	35.3966	35.5224	34.9218	35.2695	36.1989	35.6685	34.4027	34.5887	35.6492	35.8775	34.6828	34.4489	35.8611	35.8633	35.9316	35.8067	35.7421	36.2467	33.4615	33.1461	35.2524	35.1754	36.4776	36.3193	36.0502	35.9507	35.1153	35.3287	35.6772	35.4917	35.75	35.9907	35.7054	35.7583	36.0737	35.7226
35.5844	35.5289	35.068	35.2957	35.3317	35.3355	35.4969	35.5538	35.0042	35.3779	35.6833	35.549	35.5081	35.4651	34.9301	34.9945	34.7863	34.8226	35.4449	35.3302	34.8555	34.919	35.1794	35.3311	34.6036	34.7573	35.5345	35.3744	35.8773	35.7995	35.3224	35.2952	34.5126	34.5382	34.326	34.319	33.7376	33.6872	33.801	33.7926	34.5263	34.5436	34.8047	34.9611	34.4505	34.5383	34.4031	34.6693	35.0273	35.2466
33.0309	32.7806	32.21	32.3138	31.9364	32.2656	33.4232	33.4567	30.3881	30.6165	32.8685	32.9245	31.4244	31.5471	32.1325	32.0423	32.7429	32.7884	31.4688	31.6242	31.6101	31.3928	32.7895	32.8643	31.5244	31.268	32.1828	31.9917	33.1004	33.1225	31.6274	31.8322	28.9532	29.144	29.9207	30.4442	30.0258	30.2051	29.8585	29.7437	30.7691	31.4667	29.7681	29.6679	30.8271	30.4963	30.1077	30.1793	30.2197	30.3437
38.0969	38.1438	38.7117	38.7211	38.2404	38.1393	38.3432	38.3496	38.5663	38.5333	38.3818	38.3585	38.3383	38.3585	37.4499	37.4548	38.3678	38.2899	37.7984	37.762	37.7425	37.7739	38.227	38.1905	37.1327	37.1091	38.2607	38.3371	38.2945	38.3794	38.429	38.3634	38.243	38.211	37.1936	37.081	36.7739	36.6171	36.1392	36.0894	37.3283	37.4147	37.653	37.6441	37.0037	37.0814	37.1824	37.1883	37.4509	37.5548
35.6403	35.6995	36.0604	36.0759	36.2556	36.2166	35.6168	35.6194	36.0703	36.149	36.0307	35.9519	36.1606	36.0292	35.8275	35.7569	36.1023	36.0058	36.4351	36.4444	36.251	36.1376	35.8499	35.9301	35.9579	35.8802	36.5421	36.6	36.7833	36.7205	36.1741	36.2665	36.3354	36.2691	36.4115	36.42	32.9391	33.1421	36.0274	36.005	36.635	36.7827	35.8216	36.2832	36.1933	36.5478	36.3013	36.2057	36.3506	36.4491
25.9119	25.8593	27.2781	27.5631	26.2984	26.8616	22.8406	26.5544	22.9313	23.9839	24.321	22.8563	26.3411	20.9632	25.0947	25.5987	25.0906	25.7071	23.4342	23.7973	26.5148	26.7914	24.4328	23.388	24.3956	23.4292	26.0109	25.6385	26.6906	25.8433	24.3457	24.3207	25.5495	26.3616	24.4735	26.6904	25.2165	25.2685	24.9089	23.9254	24.5895	24.8367	24.2023	25.0184	25.4147	24.8067	24.5492	25.1114	23.7259	25.399
27.8941	27.9653	27.8448	27.9328	28.0509	27.4948	27.6744	27.684	27.6301	27.5271	28.2535	27.9951	27.7512	27.8518	28.4204	28.3719	28.4101	28.3115	27.6982	27.7369	26.7079	27.2272	27.309	27.4573	27.3757	27.4557	28.373	28.6189	28.5142	28.6552	26.6991	27.12	27.1754	27.2563	26.674	28.3687	26.1992	24.9195	26.5274	26.0239	27.8178	27.733	27.7163	27.3141	24.4553	28.4241	27.2425	27.1746	25.9518	25.8345
26.6987	26.704	26.7641	26.5042	27.8842	28.8857	27.5863	27.115	25.7165	26.3844	23.9172	23.1162	24.3529	23.7228	25.4873	21.9331	23.6501	26.006	22.2144	23.0212	25.6545	24.9919	25.7346	24.1228	24.3417	23.1354	25.7964	24.7662	27.0649	27.4924	23.999	23.8407	25.1773	26.2191	23.7088	26.0571	27.3893	27.3408	24.6588	25.0402	25.3606	24.3984	24.0063	26.6065	25.3746	26.5379	25.4523	25.843	24.978	24.6906
33.2339	33.0678	33.168	33.1643	33.2919	33.2877	33.3364	33.3761	33.8507	33.8734	32.9117	33.076	33.1945	32.9893	32.3864	32.4081	32.7963	32.846	32.0817	32.2745	33.8388	33.7155	33.1672	33.1686	32.4115	32.0182	32.8827	32.6585	34.0693	34.0182	31.9067	32.1554	32.9129	32.8022	30.6279	30.9876	30.2265	29.9345	32.0737	31.8454	32.4698	31.5315	32.9618	33.1797	32.228	32.569	32.0221	32.1026	33.1869	33.2742
34.5782	34.6017	35.05	35.0442	34.5131	34.92	34.7125	34.6021	34.2199	34.5019	34.6624	34.5574	34.6423	34.6195	34.4005	34.3164	34.784	35.0319	34.7682	34.6034	34.5996	34.7719	34.1194	34.2202	34.4499	34.1721	35.0331	35.0466	35.3523	35.3316	35.3297	35.3428	34.5834	34.3236	33.9974	33.8592	34.2805	34.5119	33.1419	33.1076	33.5141	33.9811	34.5412	34.7167	34.0621	34.4142	34.2153	34.0772	34.2915	34.3278
27.3052	27.1144	28.8986	29.2122	29.0286	28.8073	28.1515	28.2265	26.6162	26.0469	28.0057	27.3561	29.8678	29.7745	28.2612	28.395	27.9954	28.5464	29.7182	29.5505	26.1938	26.1538	28.1531	28.1614	28.0356	28.2035	28.5913	28.8039	27.2455	26.8115	27.7231	27.7928	29.4526	29.9883	26.2514	27.967	31.8478	31.6896	31.1034	30.8386	25.0135	27.056	28.1865	26.6353	24.5036	24.8163	28.3231	28.0273	27.5824	27.7468
28.3297	28.2937	26.712	26.8931	27.7955	27.6108	28.3959	28.3764	27.1042	26.8219	27.0336	26.68	26.9632	27.2157	28.6306	28.642	27.168	27.7394	27.6838	27.139	27.6212	27.1517	25.8315	25.3897	26.0288	25.1851	28.0165	27.5896	30.0409	29.8332	26.7887	26.1234	26.7466	26.5707	25.855	25.2684	25.4344	27.2577	25.4333	24.5342	26.2472	24.0827	25.4098	25.8096	27.6006	25.7315	25.088	25.7406	24.9592	26.5394
27.6145	26.0956	26.6178	23.9521	27.2078	27.5311	28.5301	28.3623	25.8247	26.3603	27.5039	28.1638	28.6789	27.6962	28.3955	28.0844	28.1414	28.6861	27.4086	27.5887	27.842	28.1088	28.5353	28.9858	28.1177	28.475	28.0068	28.4283	27.7893	27.7593	28.7059	28.98	25.5033	24.4505	25.8648	27.1479	26.7181	26.8346	24.7599	24.2448	23.4143	26.361	26.6514	24.8523	25.3016	23.4973	24.1789	25.1497	23.4492	24.2911
30.3535	30.4535	30.6062	30.2679	30.5641	30.1915	31.7313	31.7826	30.5091	30.7756	31.4326	31.7507	32.0666	32.1208	31.9914	32.0555	31.7006	31.8431	31.1204	31.4262	31.0169	30.7857	31.6134	31.0988	31.6764	31.7429	31.0109	30.713	30.4707	30.5931	32.2364	32.573	31.9281	24.6888	27.1392	25.1763	24.6035	26.2512	30.4599	25.115	32.037	32.0883	26.1176	24.7179	25.1494	27.4161	24.3192	24.3424	25.9435	22.856
26.6584	25.6462	26.1279	25.795	25.4215	22.2588	27.4252	27.2161	25.2287	23.3596	24.3489	23.8988	24.3134	21.6701	24.611	22.4543	24.4613	24.8353	23.2271	24.2902	23.1287	23.6525	23.6473	25.895	24.4362	23.249	24.6665	23.1927	22.6861	25.6576	25.7744	21.9787	24.956	26.4009	25.5505	25.3462	25.1081	24.0005	26.4598	25.0002	24.9656	24.4473	23.9583	24.7512	26.1667	26.6674	24.8252	25.0677	25.4843	23.688
30.4321	30.2814	30.2914	30.0704	30.3706	30.2609	29.9246	29.6212	29.962	30.3055	29.7238	29.6127	29.9482	30.0096	30.067	30.2752	30.4173	29.743	29.7713	29.1382	30.0513	30.1235	29.5742	29.6308	29.9684	29.3513	30.4254	30.4305	30.8117	30.7336	29.46	29.7719	30.591	30.5498	30.734	30.6461	29.6571	29.5813	26.482	26.7474	30.4495	30.4709	29.958	29.7912	30.5016	30.3913	30.3801	30.4761	29.7479	30.0436
28.2515	27.8418	28.7072	28.9048	28.4015	27.9209	27.7823	27.8471	28.4835	28.8629	28.461	28.6082	28.0736	28.2918	27.4353	27.5394	26.5933	26.8932	29.5641	29.7709	28.4672	28.6489	28.9467	28.851	29.9749	29.7743	28.4186	28.631	28.3348	28.8511	29.7393	29.6659	25.9393	26.1086	28.0661	28.8775	29.9788	29.7074	24.2317	27.0774	24.4788	25.0561	27.2096	26.6889	28.3079	28.2016	28.6993	24.0955	28.5349	30.1046
32.599	32.5963	31.8957	31.8173	31.986	31.733	31.3036	31.2538	31.2768	31.4665	31.6959	31.7939	31.6327	31.8373	31.2782	31.3614	32.0878	31.8267	32.1434	32.3308	32.0949	32.0839	31.4273	31.5276	32.4393	32.6046	32.0009	31.973	32.2158	32.0883	32.0373	32.1194	32.5755	32.623	32.2813	32.3187	31.7794	31.8711	31.6656	31.9609	31.4852	32.0598	32.0005	31.8335	32.6897	32.8259	31.848	31.9425	31.8799	31.7776
30.2824	30.0668	29.4936	29.6184	28.6425	29.7089	29.7429	29.7122	30.3959	30.5426	30.9015	31.5088	30.3185	30.5422	29.6609	29.6352	31.0066	31.2623	31.2403	31.6212	30.1868	30.5184	31.1548	31.3426	29.376	28.9724	29.8226	29.4286	28.6261	28.1512	29.6274	32.3452	26.3444	25.4555	31.8298	31.9511	30.3722	30.7002	30.1757	30.1846	29.5086	29.6885	29.2059	29.3941	29.412	25.8769	31.2003	31.3483	30.8329	30.8273
32.6483	32.79	33.0452	32.969	33.0674	32.9542	32.5612	32.5325	32.8001	32.7899	32.6145	32.7117	32.5817	32.5423	32.016	31.8348	31.4293	31.748	32.0828	32.1327	32.0999	32.1332	32.7689	32.7578	32.2883	32.1804	32.9271	32.9903	33.0207	33.0029	32.1961	32.1097	31.5923	31.88	31.9695	31.8175	31.6257	31.2417	31.0495	31.0628	32.2459	31.8803	31.7872	32.0748	32.0616	32.0045	32.6924	32.5683	32.5511	32.7025
28.1931	28.0094	28.7563	29.002	28.754	28.5966	27.3171	27.3926	28.4972	28.3415	28.8108	28.8811	29.8357	29.8453	28.3845	28.6034	26.5321	24.9831	28.7137	28.6509	28.6533	28.6774	28.471	28.5221	28.541	27.4472	28.3874	28.369	28.4419	28.8572	29.2675	28.9001	28.8123	26.9961	27.7804	28.9605	28.3879	27.6033	27.0971	25.0526	27.8478	27.9614	29.7452	29.3098	28.4257	28.5227	29.7559	29.7702	30.353	28.8565
34.646	34.6306	34.5873	34.7417	35.549	35.5541	35.7108	35.6573	35.5805	35.7605	34.9725	34.9431	33.9369	33.9066	33.6582	33.663	35.4358	35.4305	33.0208	32.9769	35.1411	35.0389	34.5207	34.5501	33.417	33.5332	33.6215	33.6917	34.7338	34.6691	33.2785	33.3203	35.0785	35.0877	34.8029	34.6327	36.0145	36.0194	33.0748	33.0861	32.8811	32.8589	34.0702	34.2419	33.0153	32.961	33.6824	33.6908	34.8669	34.6743
25.6788	25.1219	24.7523	24.5886	24.4934	24.4923	26.3093	26.5805	24.3468	24.295	23.9752	24.0968	24.5465	23.6631	26.5318	22.8798	24.759	23.743	24.5867	23.3132	23.4758	23.0838	23.7956	25.3872	25.0503	24.2043	25.2176	24.4824	25.3596	25.5316	24.8941	25.1329	26.9501	23.5012	26.0302	26.5009	26.3007	24.9062	26.8843	24.7613	24.3234	25.8115	25.6128	23.5299	25.3826	26.024	23.2297	23.7646	24.8325	25.7338
29.8114	29.7916	30.7697	30.8682	31.1216	30.8265	29.8938	29.9364	30.4514	30.1065	30.956	30.9601	30.6897	30.6473	30.5314	30.7543	30.2934	30.233	31.0996	31.1123	30.4174	30.4955	31.384	31.3101	30.3899	30.3954	30.903	30.7919	30.353	30.4613	31.3361	31.2501	30.554	30.112	29.7994	30.068	29.3342	29.4695	29.8497	29.9628	30.3159	30.3002	30.5909	30.618	30.5879	30.7886	30.314	30.5335	30.7637	30.7158
28.5051	28.4042	28.9837	29.1298	28.8527	28.8869	28.7985	28.8463	29.7909	29.3919	29.6953	29.6509	29.9101	29.5885	29.5171	29.4118	28.3413	28.2232	29.9018	29.6886	28.3676	28.3343	28.8111	28.8019	28.929	29.1296	29.4717	29.3848	29.45	29.1217	30.2022	30.6017	29.8979	30.2699	29.3352	29.2678	28.3674	28.6174	29.1724	28.722	28.9051	29.1059	28.0653	27.2333	29.7328	28.8537	29.5892	29.6046	29.7696	29.7914
27.7067	28.0202	27.7569	27.9004	27.8085	27.799	28.3112	28.3292	25.7783	26.4531	25.5772	23.8391	23.0744	21.4004	23.3391	22.4977	24.3847	23.3279	24.3545	21.404	24.3185	25.8202	22.3828	25.3136	24.7815	24.4718	24.5235	23.7403	25.2942	24.8424	24.3808	25.4856	24.8321	23.9576	25.5926	24.1757	26.0395	25.5944	24.625	26.2723	24.6305	25.4287	26.2145	24.0554	24.5186	27.0162	26.7801	24.9396	25.3416	24.7209
28.2547	28.8463	28.6934	28.628	28.8516	29.0259	29.4176	29.4625	27.7564	26.9345	23.533	23.6528	24.6743	25.7225	24.0858	22.8762	25.7796	24.8287	24.4954	25.7826	26.6487	26.1026	24.5759	24.5493	25.5976	25.9553	26.5989	26.0493	28.4081	28.7324	22.8599	25.8731	27.6001	25.2696	25.7804	26.9415	26.7072	24.4466	23.4941	24.977	25.2969	24.2396	25.4966	26.1062	23.839	24.9519	25.6454	26.4247	23.5775	24.5845
30.6375	30.7264	31.3024	31.3005	30.3455	30.5384	30.5431	30.5585	30.0688	30.0596	31.7758	31.6957	31.7812	31.7854	29.1644	29.0561	30.3239	29.9229	31.1397	30.8282	30.7679	30.6906	31.894	31.7942	30.9076	31.0958	31.07	30.9324	31.2308	31.4061	31.2443	31.1558	30.9026	30.9461	29.3174	29.3073	30.3235	30.3081	29.5078	29.6238	29.9677	30.4268	29.6801	30.2103	30.2082	30.3222	30.5982	30.6037	30.8649	30.1512
26.0077	26.2463	26.4906	27.2467	27.9917	27.5651	26.3232	26.3237	21.6913	22.1043	24.0652	24.1789	23.7414	20.9302	23.7633	22.651	23.1727	23.7572	25.0905	24.521	23.0734	25.0791	24.187	22.4957	23.0071	24.4994	26.133	24.0008	26.0632	26.3757	24.8951	24.8987	26.3598	23.6526	25.3763	25.4175	24.9476	25.4836	24.0606	24.0666	26.7252	25.8333	25.9663	24.647	25.666	24.2625	24.1951	25.5104	23.9368	24.4332
32.6965	32.7351	32.8961	32.6728	32.6888	32.6635	32.4498	32.3263	32.2711	32.4987	32.0318	32.0118	32.2471	32.1866	32.2005	32.1846	32.2141	32.3626	32.1203	31.7811	31.9085	31.9886	32.3851	32.1273	31.5228	31.6978	31.863	31.9459	32.2946	32.4129	31.9713	31.5996	32.3596	32.133	32.6981	32.7088	32.8832	32.8058	32.8068	32.8343	33.4021	33.2416	33.545	32.6888	32.489	32.6466	31.8995	32.0791	32.259	32.2525
36.452	36.5753	36.38	36.3756	36.7617	36.6872	36.2788	36.1725	35.9792	36.1358	36.8116	36.7828	37.2521	37.2652	37.0658	37.0284	36.1379	36.1667	37.4425	37.2978	36.7816	36.73	36.5474	36.6369	37.4418	37.5569	36.7749	36.7294	36.8706	36.8401	37.3825	37.3924	36.7844	36.6434	35.9136	35.8854	35.9252	35.8352	35.617	35.9104	35.8252	35.8813	36.9577	36.9028	36.4813	36.6363	36.8458	36.9766	37.2297	37.2798
30.1388	30.0097	31.3767	30.4473	31.3919	31.2226	29.5758	29.4913	30.7372	30.4417	31.8324	31.8354	32.1031	32.1749	30.5328	30.2103	28.8461	28.6407	31.4193	31.6189	30.376	30.3	31.7867	31.8459	32.4796	32.3582	30.8887	30.9025	32.0247	32.3474	31.7661	31.6143	31.989	31.9399	29.891	30.2189	30.3729	29.798	24.9632	28.6216	29.2669	29.2041	31.3433	29.7777	32.7403	32.2133	27.7557	28.9276	30.7276	30.7481
28.7651	28.4395	29.163	29.799	29.7377	30.1076	24.2409	24.758	25.3232	28.278	29.3413	29.3862	20.5973	24.4899	35.8644	35.8587	29.0902	28.9482	33.2285	33.3636	27.0268	26.7704	28.486	29.1595	29.4842	28.6792	33.9477	33.9004	28.5829	28.6768	30.1258	30.4337	25.5699	24.6286	34.9219	34.6522	34.6878	34.6831	34.2575	34.0185	34.1984	34.2875	33.6969	33.708	33.0375	33.0267	35.2631	35.3771	32.9401	33.0659
24.1722	23.0079	21.9432	23.2018	23.6064	24.4991	22.2839	24.9367	23.5803	22.2785	24.2614	22.7433	23.3063	24.5119	32.9035	32.6748	23.8141	23.5075	29.883	29.8584	21.4187	23.7065	25.5183	23.9614	23.3251	23.904	29.6242	29.6798	23.3132	23.1093	29.7308	29.8533	28.1723	25.7433	30.9877	30.699	32.4039	32.6438	30.5554	30.476	29.5223	29.9033	30.164	31.0426	30.0424	30.4148	32.4332	32.3973	30.2818	30.3203
30.5875	30.4542	30.9268	31.1567	31.3761	31.1643	30.895	31.2245	31.4391	31.4642	31.3045	31.2647	30.8577	30.8587	31.3698	31.281	31.0856	31.057	31.5194	31.421	30.5698	30.4151	31.2306	30.9706	30.231	30.1618	31.4449	31.5725	31.5535	31.4539	31.3421	31.1802	31.0551	30.8783	31.1734	31.2221	31.8632	31.5012	31.1393	31.0392	31.1407	31.1165	30.9023	31.0074	30.5439	30.7385	31.9007	31.7458	31.3834	31.4468
34.1982	34.1579	34.0873	34.0022	34.0396	34.0784	34.1266	34.0567	34.0339	33.9138	34.0895	34.3006	34.8212	34.7837	33.6454	33.6399	33.9968	33.9821	33.5274	33.2524	33.5532	33.6645	33.7622	33.7783	32.8599	33.0803	34.0257	34.1699	34.1606	34.2375	33.5734	33.6772	33.4156	33.2535	34.2923	34.1175	33.1751	32.9976	31.9315	32.2542	33.6881	33.6269	33.9994	33.8984	33.6209	33.5308	33.7223	33.7363	34.3047	34.1371
26.1776	25.9217	26.3758	26.4101	26.173	26.3185	27.0017	27.1295	25.5975	25.2802	24.5553	25.5335	25.9484	25.9712	25.9204	26.0919	25.984	26.1982	25.669	25.8409	26.8794	26.9692	25.5811	25.4247	25.1929	25.4757	25.5698	24.1914	26.7098	26.8484	24.2264	23.4006	25.4992	25.5557	24.8288	25.0108	26.4923	26.7711	23.4486	23.1474	26.0159	24.9594	24.5922	23.6655	24.7437	23.5142	25.1445	24.3843	24.1573	24.7861
26.3409	26.5281	25.3508	25.1765	25.9805	26.1746	25.4342	25.9176	25.2223	25.6288	25.5947	26.2035	26.8662	26.6713	24.4093	23.9791	24.9449	25.7581	25.9176	26.0157	26.1986	26.0547	25.736	26.2395	27.0404	27.002	26.238	26.1659	26.6675	26.17	26.7257	26.9038	25.3772	24.8902	26.3332	26.8065	24.9392	25.901	24.4568	26.8482	25.5287	25.1117	23.9245	26.307	24.1274	25.7938	23.661	24.2236	25.1076	25.2785
30.7035	30.7194	30.8353	30.9487	31.1126	30.941	30.2178	30.0103	30.704	30.287	31.41	31.5334	31.4308	31.4907	31.1602	31.0218	30.4667	30.4416	31.5668	31.2407	30.3198	30.2335	31.486	31.4957	30.4288	30.9177	31.686	31.6387	31.4544	31.3756	31.7758	31.4349	30.1099	30.0932	30.4852	30.3644	28.7274	28.6777	29.1686	27.3416	31.4596	31.1772	30.3563	30.5957	29.8872	31.1929	30.1813	31.138	30.452	29.9706
27.6223	27.1696	27.7998	27.5425	29.2633	29.6112	28.7785	29.2849	23.6237	23.4238	23.4722	24.4197	24.634	24.7802	25.8507	25.8706	24.1996	23.2506	24.6637	24.0704	24.3494	24.3844	23.9967	23.0941	24.0211	24.9788	26.2363	24.4095	28.2771	28.3202	25.0491	23.4347	24.9099	23.6681	25.0524	26.6883	26.628	25.1366	26.7244	24.9466	25.8418	25.7022	23.1632	25.5159	25.5712	25.6524	25.3045	24.7305	24.171	24.6031
24.4678	24.6413	21.3328	24.434	24.7799	25.3665	25.4664	25.6626	25.0511	24.2753	24.1188	24.7255	25.1284	24.8602	25.8407	25.7678	24.0479	24.6523	25.0253	25.1702	25.0104	25.0406	24.4066	24.0914	25.0555	25.1863	21.6674	24.3943	25.1534	25.4094	25.0439	24.7814	24.1001	25.367	25.2751	26.131	25.6333	25.4796	27.2386	23.9665	25.1321	25.2267	24.8315	26.9287	25.9123	27.6368	24.0288	24.5711	25.3655	25.8278
29.7121	29.7733	30.1221	30.2468	30.0435	30.0808	29.6988	29.7204	28.947	28.8874	29.7826	29.5923	30.1107	29.9453	30.9722	31.1091	30.2671	30.1593	29.53	29.8499	29.5074	29.6043	29.8264	29.8426	29.35	29.2301	30.1996	30.3245	30.3273	29.9691	29.4686	29.9058	29.8018	29.7325	29.9181	29.7269	30.7918	30.4989	30.7898	30.8173	30.7249	30.48	29.9841	30.0278	29.6833	29.4375	29.6467	29.4023	30.075	30.1045
29.9286	29.8692	30.0823	30.2082	30.4329	30.5777	30.0441	30.0864	29.231	29.2695	28.8031	28.6407	28.6433	28.6225	31.2103	31.1112	30.9093	30.7635	29.348	29.3673	29.42	29.3709	30.0173	30.2172	31.0727	31.0007	29.8825	30.5597	29.6466	29.8115	28.6476	29.0291	28.9112	29.2956	30.2483	30.3382	30.028	30.1603	31.0793	31.15	30.8796	30.9478	31.2259	31.2658	31.2892	31.0519	30.7009	30.7891	31.7088	31.5186
24.9272	24.515	25.4763	25.3576	26.8971	27.0448	28.1339	27.9352	24.9767	25.0314	25.6056	25.7214	26.9141	26.9634	24.8917	25.1665	25.0911	24.0142	23.5009	23.8928	24.0308	24.8509	26.0482	25.6315	25.3723	25.7316	25.6603	25.7721	27.3835	26.6346	24.6601	24.6092	25.0203	22.8959	25.214	26.1635	26.8879	27.1025	27.2092	27.0623	27.0802	26.8223	26.0708	26.0549	24.7845	24.5099	28.117	28.112	27.0838	27.2484
28.7048	28.8834	30.4152	30.2294	29.7183	29.6178	29.0447	28.3504	29.4831	28.8612	29.8673	29.8742	28.8799	28.9105	30.727	30.7351	28.2691	28.7727	31.6113	31.6416	28.855	28.9612	29.6608	29.7226	31.1085	31.1132	31.202	31.2891	29.1784	28.9902	30.8175	31.2041	29.4779	30.4201	30.7591	30.7283	34.075	34.4944	33.7099	33.5013	30.8296	30.6114	30.7116	30.8866	31.4058	31.2543	31.6521	31.687	31.8332	31.2369
26.0523	25.8602	24.9071	25.3167	25.5169	25.6167	25.5867	25.117	22.1529	23.0011	24.9708	24.7044	25.7035	25.6648	24.6473	23.2921	25.3239	26.0655	25.3316	24.9718	25.0766	25.2946	25.987	25.925	25.452	25.7914	25.2664	25.1225	24.9187	25.5388	25.9589	25.8815	25.7317	22.4835	26.7615	26.222	26.0067	26.3741	25.4579	25.5977	26.442	24.5184	24.8172	24.9785	25.1059	25.5428	25.2871	24.5601	25.0042	26.1986
34.23	33.9011	33.5672	33.3128	33.0504	33.0887	32.7197	32.2223	32.952	33.0414	33.5751	33.5906	33.2633	33.1054	34.2727	34.1531	32.9163	33.0853	34.0709	34.2208	33.9427	33.9407	33.7825	33.8269	33.2549	33.1675	34.1476	34.0576	34.2187	34.2761	34.56	34.4104	31.5099	30.7893	33.4856	33.2213	33.6245	33.2748	33.7628	33.7876	34.233	33.7969	32.7685	33.1139	33.6638	33.9702	34.1064	34.6118	34.9553	34.9643
31.0751	30.8725	30.4616	30.2557	31.1701	31.1365	30.7306	30.4933	31.0739	31.3747	30.7836	30.8521	30.843	30.9738	31.7542	31.832	31.7823	31.5884	31.4122	31.2544	31.0475	31.1417	30.3637	30.9535	30.9721	30.7489	32.133	32.3321	32.089	32.0996	31.4898	31.5646	30.9532	30.9102	30.6322	30.1511	29.4632	29.981	29.857	29.6726	30.9471	31.8057	31.2038	31.2253	31.4217	31.3675	31.3187	30.6685	31.0204	31.1118
31.2149	31.3032	31.2559	31.1344	31.357	31.2309	32.6753	32.77	28.5921	28.3292	24.514	25.3576	27.5966	27.4494	27.7726	27.0937	24.9886	25.1676	26.5697	26.803	27.2172	26.3276	25.3023	23.4408	22.623	23.6684	27.9553	27.9885	31.0852	31.2071	24.3598	22.9548	24.8447	25.6251	25.511	25.9143	25.6651	26.3347	23.4265	23.8776	23.6067	22.6476	23.507	26.1135	24.4929	26.6152	23.3869	25.407	21.9643	21.9642
29.6937	30.3014	30.4783	30.1295	30.2542	30.4092	30.049	30.2728	30.405	30.603	30.3103	30.186	30.8298	29.8326	31.2119	31.1928	30.6142	31.1421	30.4346	30.4676	30.8326	30.6043	30.3324	30.0596	30.0048	29.7311	30.5589	30.3373	30.922	30.3486	30.7782	30.4532	30.9413	30.9471	31.1826	31.3519	31.5296	31.4532	28.8373	29.6856	30.3272	30.2123	29.9271	29.829	28.5246	29.1191	30.5295	30.2281	30.8368	31.0724
22.9564	23.99	27.0172	27.0009	27.7309	27.727	27.7178	27.5028	24.1374	24.2558	27.9152	28.0565	27.5675	27.5603	29.1359	28.929	27.5717	28.1735	27.2309	27.06	27.3011	27.3276	26.6745	29.0021	27.1434	27.2936	23.2121	23.6062	23.9496	26.2933	27.5542	27.4412	26.2168	26.1222	28.4884	28.6864	29.2603	29.308	29.9596	30.2207	29.9887	29.9178	27.7606	27.8961	25.1361	27.5365	28.408	25.9243	22.7857	28.6529
29.7806	30.0093	29.7659	29.8137	29.4831	29.6695	29.8269	29.6742	28.7246	29.0062	29.74	29.6922	29.3379	29.7495	29.3369	29.5782	29.3673	29.1478	29.0943	28.7058	29.4697	29.2091	29.6984	29.3362	29.2808	29.6304	28.9982	29.0439	29.7747	29.4961	28.8587	29.0333	29.8384	29.7831	24.3819	25.0432	29.4828	29.3081	29.6327	29.3239	27.8627	27.7389	28.5539	28.5801	28.0778	28.0079	29.353	29.4755	29.1541	29.2701
27.7669	27.6146	27.6539	27.527	28.0448	28.0454	29.2188	29.2437	25.3794	26.5603	24.3269	26.0279	24.8959	25.3639	25.5047	25.9266	25.2417	24.0938	25.9368	25.8524	25.5013	26.4276	25.9868	21.8967	24.5677	24.3765	24.9587	25.5273	27.4004	27.3776	24.8569	24.8043	25.4805	25.6041	24.4717	26.1079	25.6982	27.1349	25.4028	25.6729	27.4574	27.7463	26.1402	23.7082	27.2406	25.3934	24.8718	23.996	24.0392	24.6498
33.1549	33.3238	32.171	32.0287	32.539	32.7788	31.1302	31.4451	32.1261	32.3071	32.6874	32.537	32.1561	31.979	32.1085	31.7458	32.0882	31.971	32.0823	31.969	31.6616	31.5689	32.7113	32.9723	31.3065	31.4868	32.2377	31.9794	32.2003	32.3621	32.8323	32.8298	32.7699	32.8364	31.9246	31.6193	30.7642	30.8565	23.7634	26.2264	30.1116	30.1055	32.075	32.3233	31.9532	31.7128	31.0078	30.2578	31.209	31.5919
25.7397	25.7543	25.5285	25.5391	25.7808	25.9492	27.0717	26.732	23.7628	24.6261	24.0676	24.9902	22.6622	24.1436	24.7794	24.7408	25.9829	22.9851	24.6332	24.5729	22.4002	23.1266	23.3978	23.6518	23.6155	23.3208	23.7102	24.6686	26.3113	25.9493	24.1374	23.6624	23.9817	23.7625	26.879	27.9344	24.6385	26.0794	26.3636	23.9938	26.7315	24.9342	25.4959	24.2974	24.9902	24.5463	25.9317	24.5779	25.3381	23.6272
25.2831	25.5803	26.2392	22.468	26.0053	25.4771	25.6479	25.7094	25.5595	25.1176	25.0881	24.9423	24.0225	21.9705	21.4509	22.1553	23.4163	25.9828	24.3448	24.4968	23.4447	25.3669	25.02	25.1047	25.4752	23.7898	24.9534	24.1033	22.7641	22.5173	23.5243	23.7115	26.8135	25.8309	25.603	26.9892	25.3445	25.1005	22.8936	23.4902	26.2368	25.0751	24.9115	24.2204	24.9851	25.7678	25.0949	24.3003	25.1981	25.2345
31.4636	31.4933	31.4383	31.0919	31.0359	30.9412	31.1112	31.0266	30.9556	30.6005	31.4785	31.458	30.7838	30.8944	29.6544	29.9104	31.7712	31.614	30.5806	30.6836	31.0523	30.8153	30.7534	30.7275	29.5395	29.6319	31.2238	31.1014	31.3579	31.2767	30.1647	30.5806	29.9434	30.2537	28.174	28.5372	26.5395	25.459	28.558	24.3692	26.706	26.1297	29.3169	28.4747	24.2066	23.4221	27.7575	26.794	29.1979	28.2449
32.796	32.5423	31.6508	31.723	29.8178	30.1494	30.9578	31.0651	31.5569	31.6958	31.2869	31.1985	32.2265	32.8154	33.2591	33.3323	30.8991	31.3246	30.1809	30.1022	32.4629	32.9105	29.8796	29.9613	31.8106	31.8257	31.3105	31.3534	29.9653	29.9495	30.4491	30.6603	31.1565	31.3174	27.7762	28.246	31.577	31.7654	33.7465	33.9569	31.3595	31.4174	30.7684	30.7244	31.8123	31.807	33.7099	33.8055	32.3108	32.1482
25.2823	25.3755	23.9544	22.4261	26.4766	26.5708	26.4417	26.7558	27.2434	26.6316	27.6859	27.697	27.5687	27.627	29.2338	29.2366	27.9665	27.853	27.6084	27.5379	27.4421	27.4392	27.8071	27.6339	27.6	27.9306	27.1639	27.4584	27.4727	27.8336	27.8312	22.401	26.6812	27.0073	26.4332	24.1322	25.2264	26.5386	25.3458	26.2827	26.0497	24.6265	26.8258	27.0433	28.666	28.9123	24.6653	23.5752	27.1281	26.556
29.2496	29.1548	29.1588	29.1473	29.3797	29.5056	29.9631	29.6536	27.6346	27.4187	23.4838	23.4839	23.5077	22.9218	26.068	25.5671	24.2101	24.4812	25.6462	25.6997	25.5145	26.1616	24.7596	22.8654	25.4804	25.9272	25.4349	23.5174	27.3428	27.3729	24.141	24.2153	25.5707	25.8301	24.2273	25.6981	23.4906	25.0764	24.1847	25.4092	25.3249	27.9836	23.8616	27.2448	23.3609	23.5438	23.6515	24.9413	23.0862	24.025
28.759	28.9475	28.8959	28.7337	28.593	28.5334	28.4829	28.6322	28.8148	28.5057	28.4005	28.6756	28.3145	28.4979	25.2251	23.0958	28.6893	29.1469	28.3286	28.3285	29.2457	29.1493	27.6769	27.5527	28.4265	28.4596	28.4692	28.6188	28.3634	28.1512	27.8488	28.3232	28.7654	28.7557	27.821	27.0498	25.6958	25.8913	24.1631	25.2842	24.5203	26.3316	24.586	25.279	23.8653	24.7988	25.7201	26.2604	24.8294	28.2386
32.4841	32.5224	32.9402	33.0266	32.7188	32.6959	32.2321	31.9538	32.899	32.6647	31.8189	31.7857	31.6596	31.7904	31.0955	31.0979	31.7807	31.6515	31.1606	30.9913	32.7553	32.8318	32.2903	32.1335	31.4373	31.6131	31.5375	31.5598	32.7278	32.6024	31.7983	31.7669	32.5782	32.7086	32.5569	32.2489	31.0759	30.7661	28.7792	30.1336	31.3989	31.3812	32.558	32.5536	32.2488	32.4907	31.5112	31.3315	32.2144	32.246
23.1858	23.2741	23.4046	23.3701	24.2231	23.9032	24.5496	22.4678	23.6514	22.113	24.1968	24.7759	24.5039	22.6208	25.3331	24.3631	21.724	24.3139	23.9375	25.4359	23.9855	22.3614	23.784	25.486	25.6233	25.104	22.3933	23.9004	23.746	22.2946	25.2496	23.7273	25.4522	23.1114	24.4872	25.9635	25.2283	26.3027	25.0879	24.5788	25.3709	24.3609	25.6964	25.9438	24.8084	25.1941	26.1253	24.2307	24.396	25.6205
24.9846	25.074	25.92	26.0298	26.1262	26.1388	26.8532	27.0137	24.7373	24.3204	22.845	24.7218	23.202	22.9405	23.7716	24.5941	24.4254	22.7304	24.7546	23.3923	23.6941	23.4148	23.325	23.5788	23.6367	24.7668	24.4081	23.2422	25.457	25.6571	22.8125	25.2259	25.3633	24.0604	25.7394	24.8176	23.1276	26.5457	26.4735	24.5006	27.3608	24.5655	25.0936	24.2426	25.6826	24.665	25.0129	24.1473	24.5124	25.8321
28.4932	28.8421	27.8887	27.8596	28.1622	28.333	27.934	27.9195	28.6754	29.0824	28.6671	28.7604	28.6005	28.8199	29.0712	28.9347	28.3008	28.6202	28.8865	28.6357	28.7414	28.3262	28.3336	28.4522	28.1883	28.188	28.5165	28.2474	28.7864	28.6543	28.2324	28.4894	28.3014	28.3279	28.3044	27.8134	27.6677	28.5884	28.0138	26.3495	27.6034	28.4726	29.4235	29.4026	26.8856	28.5401	27.22	26.5925	26.3738	26.891
30.9542	30.9482	29.8162	29.94	31.1277	31.0204	31.1766	31.1352	30.8914	31.2185	30.6389	30.5917	30.1968	30.186	29.6632	29.3874	30.8483	30.4005	29.6507	29.6447	31.2132	31.1705	30.9976	30.9491	30.6983	30.567	30.1261	30.0909	30.9535	31.0241	29.9682	29.999	30.0299	30.2555	29.682	29.1486	31.2649	31.555	28.7106	29.1014	27.3199	27.949	30.3974	30.1403	28.8596	27.7634	30.2826	30.3283	30.7115	31.8971
24.3558	24.3333	24.4531	24.4732	24.5765	24.8147	25.3025	25.2113	21.9261	22.1634	24.4041	23.8292	25.7317	23.1226	23.7021	25.104	23.6823	26.1069	24.4853	24.2946	23.7311	24.1092	24.0599	24.677	24.7371	25.2533	24.3474	23.1688	24.211	23.3655	25.1143	26.2939	24.8653	23.8219	27.7484	23.7156	26.6246	25.0096	24.9961	24.8287	25.1289	24.6873	26.2179	25.7254	23.5662	24.1057	25.4088	25.3234	25.1647	24.8688
25.8675	25.5433	25.6128	26.0418	25.4676	25.4655	26.4091	26.2125	23.3267	24.9035	22.5292	24.2591	23.2525	22.3677	23.7749	23.9143	24.9767	21.7905	23.1757	22.2562	24.8616	23.1683	24.787	24.7291	24.3587	24.613	25.4613	23.1386	25.7463	25.8046	25.2811	23.783	23.9105	24.6842	24.8141	25.7998	23.5926	24.9833	24.3434	25.9453	23.2519	25.3957	25.5504	25.4421	25.2725	26.8271	24.7854	23.8257	23.5917	25.2739
32.9064	32.9919	32.5669	32.5863	33.0006	33.03	33.6927	33.7907	32.0297	32.1323	30.2937	30.2439	31.4515	31.5371	31.4971	31.6149	30.2789	29.9086	31.241	31.3749	31.2291	31.065	30.2248	30.189	30.318	30.3025	31.0464	31.1492	32.7908	32.7932	30.1834	30.3785	31.3007	31.3002	30.5826	30.3984	31.9287	31.9897	31.9749	31.7932	31.8846	31.6991	29.9362	30.3735	31.7259	31.6889	30.9881	31.0272	30.5584	31.1614
29.0694	29.0481	28.1137	27.877	29.0628	28.8808	30.2532	30.427	27.4655	27.2377	25.1195	22.7084	24.9329	23.5821	24.5942	23.5915	24.4157	22.4006	25.6813	24.6303	24.0923	24.1803	24.7941	23.695	23.7552	23.6044	23.8256	25.6629	24.1128	25.8482	24.1898	25.07	26.5298	25.2214	25.6125	25.9417	24.5805	25.6432	26.0662	24.5322	24.7017	25.9581	26.6443	25.1745	24.8074	24.5993	24.2334	24.9586	24.423	25.7811
27.5627	27.4947	28.0809	28.1845	27.8808	27.4887	28.28	28.4212	28.6571	28.684	27.7664	27.7562	28.2204	28.2624	27.8344	28.1818	28.6307	28.8047	28.2577	28.4708	28.9499	28.7028	27.916	27.9451	28.1386	28.3217	27.844	28.0019	28.3001	28.384	28.8954	28.4019	28.7853	29.2374	24.8242	27.9095	24.911	26.1607	25.0638	25.0136	25.5026	26.7866	26.8334	27.6402	25.0991	26.0343	27.9203	27.8822	24.9369	27.3471
25.5784	26.0596	25.9268	25.3271	22.713	23.4726	24.8042	24.8779	24.8832	24.9	22.6939	22.9533	24.708	24.4878	25.3267	25.3751	25.2563	25.4817	23.9012	24.0626	23.6617	24.146	24.8403	26.3758	23.3749	25.2725	23.6493	24.4565	23.2106	23.4335	24.3784	25.4615	24.8431	26.029	25.1219	25.7177	26.2364	26.0507	25.9072	24.9034	26.6774	25.5262	25.2634	24.7352	24.3783	24.9946	27.455	24.3127	25.2637	25.9126
28.242	28.1648	29.6815	29.8968	28.7489	29.0207	28.158	28.3672	28.3146	28.1455	29.7971	29.7176	29.5002	29.5942	30.5477	30.4573	29.4335	29.2606	30.2055	30.0536	29.6173	29.8515	28.8534	28.9664	29.9271	29.914	29.509	29.4234	29.4357	29.4551	28.3547	28.6792	28.2769	28.808	30.2719	30.6915	29.7675	29.6721	29.313	29.8712	30.2494	29.3906	30.0935	29.9425	30.6209	30.4947	31.0585	30.928	30.5133	29.1958
31.5445	31.4247	32.4393	32.2764	32.6978	32.6915	31.8455	31.9269	31.6126	31.771	32.3173	32.3026	33.1134	33.2011	32.9821	33.0967	32.3265	32.0846	31.724	31.4855	31.5081	31.5407	32.4731	32.5813	33.5585	33.4952	33.0944	33.1506	33.3006	33.4309	32.9937	32.68	31.0043	31.0203	31.8385	31.4582	32.8911	32.4356	32.2147	32.2896	31.6471	31.8778	33.0658	33.0597	32.1487	32.2058	31.5052	31.5428	32.5452	32.6475
31.8172	31.5949	30.72	30.5879	32.0293	31.8605	31.2903	32.1179	32.3748	32.1575	31.9362	31.9696	31.2371	31.2449	32.0666	32.3305	31.3416	31.4408	30.9722	30.8427	31.7723	31.7001	33.0635	33.0375	31.3056	31.2101	30.5551	30.9894	30.0739	29.9517	32.4098	32.2102	31.4468	31.4352	26.6414	26.6427	30.4513	30.6974	31.6307	31.6072	30.7817	30.6429	32.6776	33.1855	30.2459	31.3581	27.8275	23.7047	29.3113	27.938
25.197	23.261	19.4099	24.0209	24.3589	24.6653	21.5458	23.9764	23.7369	24.1914	25.6675	24.9561	26.144	26.0029	23.0276	21.7167	27.406	25.9265	26.6653	26.0875	26.1104	25.8148	24.254	25.4207	24.9753	25.2259	25.9562	26.4192	24.5381	24.5553	26.0685	26.31	26.7557	26.0643	25.5589	26.3848	26.0057	25.4402	26.1174	25.1936	25.869	27.0808	25.2304	23.879	24.3047	24.6813	22.8833	23.5414	22.5723	24.7897
24.8006	25.0066	24.6915	25.1593	24.5466	25.5379	27.2392	27.0622	24.4762	25.307	25.2701	25.9753	22.3846	25.0176	22.3534	25.6986	24.4987	26.0503	24.7335	24.8018	23.4056	22.5723	25.3438	24.3662	24.3406	24.2892	25.0558	24.8828	25.8548	26.5662	24.0761	25.2435	25.6702	25.1272	25.9825	26.6737	25.6985	24.8754	25.2342	26.4104	26.9668	25.4525	27.2752	25.1513	27.6668	26.4393	25.8405	25.1268	25.0333	23.1358
29.2749	29.5509	29.7372	29.5925	30.3554	29.6816	29.3543	29.5502	29.6671	29.6105	29.8699	29.9164	29.6464	29.4862	30.4216	30.4956	29.1095	29.0963	28.9112	29.8473	28.364	28.6926	30.4305	30.4113	29.2583	28.9712	29.8757	30.0512	29.6657	29.9502	28.2724	28.7011	28.4639	28.5365	27.7182	28.5447	29.3555	29.5349	27.2287	27.3885	26.3503	25.3128	29.4233	29.2415	28.6145	29.6452	29.431	25.4882	30.066	30.1163
31.1513	31.3464	31.7829	31.6485	31.3311	31.305	31.9271	31.6757	31.242	31.1814	31.567	31.4271	31.7991	31.8244	32.0482	31.9272	32.2928	32.3093	32.3329	32.221	31.8541	32.1176	31.5189	31.4312	31.8829	31.8349	32.3685	32.3012	31.6297	31.7226	31.8483	31.9699	32.4539	32.2399	31.6767	31.3447	29.4221	28.9381	31.2256	31.1257	32.1975	32.137	31.7815	31.8039	32.1223	32.218	31.0879	31.0799	31.3928	31.3623
25.5023	25.8692	24.9915	25.4327	25.3336	25.3999	25.3738	21.4894	23.2786	24.8625	26.22	25.9977	25.5161	25.4338	23.3999	23.5447	26.6129	25.3337	24.6747	26.3854	23.4729	25.9414	26.1812	25.5957	24.5164	22.4618	23.9326	23.8189	24.1722	24.538	25.2159	25.6697	23.8351	24.6987	24.7624	25.346	24.6875	26.8033	24.2151	23.0412	24.5733	26.5695	24.5554	26.0537	23.9676	25.3252	23.9163	26.0688	23.7428	23.2512
25.0174	24.7216	25.7573	25.7236	25.7028	26.0006	26.6355	26.0502	23.2711	24.2259	23.7297	23.7932	24.786	24.0045	23.2332	23.0246	24.2515	22.941	25.0691	24.5127	24.2567	23.9994	22.67	22.8238	23.2942	25.5384	22.4039	23.1433	25.5539	25.8613	24.415	24.4505	25.5955	24.3317	24.8611	24.0704	25.5389	25.2318	26.3382	25.0209	24.6881	25.8768	25.0668	25.9606	23.8217	25.0769	27.2545	24.0503	26.101	25.2335
25.9993	25.9831	26.5906	26.7588	25.0912	26.2001	25.194	25.5793	22.3838	23.3596	26.5766	26.6544	26.507	26.2411	23.4959	24.8659	26.0662	24.685	25.7869	22.3354	26.4665	26.1924	27.0665	27.046	23.0512	24.9275	24.0701	25.0171	27.1439	25.1992	23.9878	23.4515	24.5839	24.3562	23.7687	25.5636	24.3515	25.28	25.2147	23.5313	22.6106	27.6351	25.7818	25.4163	26.6946	25.6286	26.4398	25.0492	24.9787	25.5058
27.0698	26.898	27.925	28.1086	27.5388	27.7705	28.6428	29.163	22.6994	25.5774	23.2133	24.8779	24.7982	24.8014	23.7789	23.8906	26.2518	23.8552	24.7565	24.7995	23.1327	21.9881	25.2943	24.6333	25.4335	23.1258	23.9856	23.9696	26.0912	25.8587	23.9406	23.3795	25.3737	25.3948	25.3484	25.2148	23.6721	24.0797	25.4297	25.1006	26.3665	26.4453	25.3786	24.3413	26.1312	27.004	25.1079	24.9601	24.0898	26.412
23.8131	24.3144	30.948	30.9124	28.1561	28.3295	28.0109	28.0814	31.7305	31.6597	26.8634	27.3767	27.2162	27.2278	29.2476	29.3261	28.9215	28.8978	30.3815	30.3319	32.0102	32.168	27.0989	26.961	25.7441	25.6558	30.4557	30.7213	30.423	30.3557	29.2231	28.9322	28.9427	29.1018	24.4667	26.2429	26.7604	26.428	23.8617	23.7373	24.9675	25.4421	24.8274	24.6669	26.1922	26.3174	24.3485	22.7455	25.1911	24.6437
31.8098	32.0687	32.3047	32.4381	31.6833	31.9604	31.6231	31.6139	31.6153	31.646	31.2641	31.5384	31.2823	31.3174	31.6057	31.5797	32.4846	32.499	31.7351	32.0109	31.3047	31.2741	31.435	31.3249	32.6514	31.3991	31.8243	31.8341	31.5937	31.8302	32.013	31.8285	32.6482	32.5482	33.28	33.9824	34.0933	33.7815	33.6681	33.6043	33.3258	33.2392	32.5562	32.7421	33.2998	33.2408	32.7239	32.8123	32.5339	32.6862
25.2485	26.0022	22.7815	25.3277	26.3593	25.7612	26.3064	26.0999	25.4646	24.526	25.8021	26.0182	25.7383	25.5932	24.0402	23.7376	22.7401	24.879	24.2628	23.6487	23.0893	22.5245	25.9234	23.0314	23.7809	24.0877	23.5405	24.4628	24.9276	25.0135	23.3672	24.3575	24.5899	25.3503	25.7735	25.114	25.7508	25.3798	26.0865	23.9776	26.3784	25.7783	24.7149	25.9136	24.6644	25.9671	23.073	25.2956	24.2571	25.2585
31.4271	31.3734	30.9762	31.0072	31.1492	31.1778	31.333	31.6019	31.0062	30.7951	31.9437	31.901	31.9448	32.0178	31.1891	30.9725	32.1129	32.1933	32.072	31.9863	32.0381	32.5549	31.8299	32.0051	31.6306	31.9851	30.5145	31.4678	31.8102	31.6802	31.8078	32.1495	31.9444	30.6528	31.6286	31.7286	24.6879	31.0007	24.436	24.4376	24.7242	25.0202	23.8695	25.2687	25.8896	25.1673	32.3031	31.8985	31.5342	31.4422
30.0545	30.0995	29.7118	29.449	28.9765	28.3129	30.0593	29.9407	27.7874	28.2792	30.4038	30.3134	30.8115	30.7387	28.4495	28.1378	30.5283	30.8992	30.4035	30.2167	30.3159	30.5142	30.2843	30.0194	28.84	29.191	30.2651	30.4339	30.5717	29.9564	29.4531	29.0639	29.5806	29.8402	29.4238	29.5525	24.0832	29.4415	29.4771	29.851	24.9112	29.6457	29.5891	29.6359	23.3071	24.9708	29.5564	30.1926	23.2887	23.7142
29.376	28.7084	27.9815	28.3347	28.3176	28.0901	30.095	29.7825	26.8582	27.4747	30.198	30.2545	30.7541	30.6213	22.3355	24.5621	24.1882	29.1302	29.7273	23.6479	24.6588	30.2543	31.0364	29.9237	22.428	24.003	23.138	24.1528	24.2239	22.548	30.5296	30.5267	25.8461	25.1961	29.9535	29.768	25.025	25.7671	24.8532	26.7482	24.3747	28.9952	27.8315	27.7097	29.7752	29.5732	30.094	30.1392	28.9399	29.1512
30.324	30.2076	29.0786	29.1201	29.356	29.2778	30.2188	29.077	24.1471	24.4642	30.9935	30.7284	31.1472	31.1018	28.6406	29.0127	31.3655	31.3729	29.8132	29.7041	30.4106	30.2498	30.7073	30.5081	29.3687	29.5206	29.3287	29.2674	30.1847	29.716	30.9157	30.557	30.2037	25.0122	29.971	30.0725	29.1875	28.7749	24.6313	25.0151	24.8477	25.1225	25.6949	25.8229	24.4026	24.8811	24.859	24.0849	24.5606	28.3683
28.5809	29.0922	28.0745	28.952	28.0907	28.3608	28.397	28.5949	27.3413	28.6306	29.4139	30.0242	30.2845	30.4482	29.4819	29.2977	28.9319	29.4976	29.4062	28.6577	30.6763	30.447	29.9912	29.8791	28.7314	29.1465	29.5209	29.5814	30.2681	30.5889	28.6083	28.5263	27.7624	27.8834	27.2621	26.7082	26.0938	26.5124	28.6065	28.707	29.4236	29.2794	29.7545	29.6333	29.1039	28.7735	31.4737	31.4716	31.3079	31.2527
26.882	21.86	21.7074	24.0312	24.1798	25.4606	24.4175	24.0758	21.9246	24.4393	27.9741	27.9165	27.653	27.4983	27.2636	27.2637	27.7852	27.6726	27.6319	27.8822	27.2065	27.2594	24.6634	24.8108	26.2269	24.2164	27.2618	27.6821	26.5787	26.1396	26.727	24.572	26.758	24.5796	27.2115	26.3239	25.0189	26.3661	24.4857	23.9798	26.4997	24.9139	25.0296	25.6519	25.3254	25.4886	25.0533	25.0021	25.7761	23.5181
31.2972	31.2693	32.2437	32.3407	32.2274	32.3646	30.6216	30.9701	31.8155	31.8319	32.3163	32.4554	31.0493	31.09	32.9324	32.8574	31.6661	31.5499	31.9802	32.1581	30.9974	31.117	32.0748	32.0521	31.832	31.744	33.108	33.1219	32.7596	32.6895	32.4394	32.2844	30.8695	30.6965	30.785	31.5119	33.683	33.5293	32.8803	32.9639	31.8652	31.8625	32.7864	32.9263	32.2939	31.6385	32.0965	32.2436	32.7205	32.4827
30.8454	30.8163	30.3483	30.2456	31.1624	31.0447	31.4661	31.193	30.3564	30.4665	31.3101	31.3014	30.9211	30.8845	31.7393	31.667	31.3864	31.1508	32.0955	32.2698	32.1101	32.203	31.0357	30.959	31.1437	30.9853	30.7785	31.0765	30.6829	30.7614	30.9184	31.0576	31.7276	31.9127	29.8068	29.8809	24.9934	28.1047	30.5122	29.1748	30.1024	30.8448	29.9646	31.5261	30.2085	31.4916	32.1851	23.7554	25.5446	27.9711
24.9423	25.2219	23.5097	24.8132	26.2819	26.3432	26.2312	26.6811	23.3726	26.1939	25.2445	24.8305	25.1675	26.6253	23.3485	24.026	24.8449	24.7647	23.3962	21.6317	24.611	24.1984	26.2477	26.2042	28.5514	29.2004	24.6385	25.2442	25.7627	23.6322	27.4388	27.6291	26.4159	23.7868	27.1788	28.6781	26.7815	27.1068	26.2851	25.1528	23.812	25.7001	24.5067	23.8843	25.7362	25.9537	24.3298	24.0332	22.4649	27.426
28.8522	29.0373	26.8992	26.4274	28.1943	28.1788	27.6343	24.1395	28.2045	28.3401	29.2092	29.588	28.7853	28.6531	27.2535	26.1466	28.2837	28.8653	28.1406	28.2341	29.0023	28.8859	29.5052	29.6149	29.0452	29.2528	27.8035	28.5572	28.3013	28.2795	28.4594	28.5075	28.7178	28.9502	27.5945	28.6817	28.7512	24.1337	29.0364	29.2788	28.2996	29.9228	26.142	24.1182	26.6744	25.2317	29.5766	30.2367	28.6113	28.0904
29.4786	29.3705	29.9826	29.9514	30.0217	29.2636	28.9255	29.1165	30.0209	30.1503	29.0439	29.3117	29.9401	29.8434	29.7327	29.5468	28.9149	28.8936	28.2138	27.9677	28.4333	29.866	29.3614	29.791	28.401	28.647	30.1241	30.2227	30.3593	29.8666	28.8946	28.3428	27.0435	27.0137	28.399	28.1768	28.8208	28.8611	28.2581	28.1856	29.7998	29.8947	29.6227	29.8124	29.5839	29.2678	29.6148	29.7522	29.6298	29.6979
25.7719	26.1938	25.4964	25.7037	24.5014	22.2689	24.4717	25.7319	26.4133	26.0838	24.4827	24.8534	25.0921	25.3447	24.5769	23.9735	23.0627	24.742	23.9638	25.706	22.6879	25.4376	24.8858	24.8487	24.7909	25.2381	25.0226	24.8436	24.2121	23.1284	23.6368	24.2822	25.5637	26.6176	25.612	24.4066	25.2354	26.124	26.8417	24.5518	24.0754	25.168	24.5435	26.457	25.0405	26.7292	25.8882	24.9707	26.2137	23.8333
30.5974	30.8185	29.5852	29.9295	30.2996	30.5178	31.5596	32.0688	31.4549	31.8663	31.3729	31.3375	31.0705	31.0062	31.5162	31.5109	30.9552	31.086	31.0815	31.3454	30.6785	30.3632	30.2674	31.2856	30.3797	30.5101	30.2218	30.3875	31.4074	30.996	30.5389	30.4423	31.7486	31.6921	31.4911	31.4573	30.2128	30.1459	31.7678	31.7531	30.8382	32.3347	30.9546	31.0673	32.0315	31.7497	32.0212	32.0295	31.1122	31.2686
32.0486	31.6974	31.1082	30.8651	31.7224	31.0348	30.6635	31.1741	29.734	29.517	34.092	34.0277	33.6149	33.6596	32.5937	32.3235	33.7177	34.0593	34.4645	34.7607	34.0319	34.0863	33.651	33.49	24.453	24.0929	30.9329	30.8733	30.4872	30.6633	31.9142	31.7902	30.0779	30.5754	25.4121	24.1167	24.3778	25.2742	29.6851	27.3824	29.2239	29.8049	28.9302	29.4806	27.6585	27.8941	30.9523	29.8111	24.3855	28.0741
35.2242	35.675	34.8492	34.9874	36.416	36.4996	36.5199	36.3039	36.1714	36.1689	36.3839	36.2234	35.8881	35.8482	36.5046	36.4997	36.2313	36.2724	36.0073	35.8698	35.7743	35.7192	35.8186	35.7166	35.5191	35.1338	34.3814	34.7837	34.9405	34.9782	37.723	37.7493	37.3988	37.1019	35.6184	35.7713	34.6716	34.678	35.9881	36.2335	36.8018	36.5586	35.6542	35.8271	35.7644	35.8192	35.1743	35.4404	34.6488	34.6469
31.6024	31.5796	31.171	29.5596	30.6719	30.7498	23.7861	31.4716	30.1982	29.8742	32.0086	32.0947	32.5534	32.4707	32.1817	32.4055	32.748	32.9316	31.5924	31.5077	32.1022	31.9445	32.2934	32.2003	32.3186	32.3959	31.5908	30.2375	32.2585	31.128	32.9505	33.4983	32.4008	32.508	25.8903	24.0133	26.6807	26.2681	25.2262	23.8457	24.5895	24.9878	24.7054	24.4545	25.0355	24.7043	31.6217	31.6162	30.9409	31.3057
36.5567	36.4954	36.7746	36.6928	37.4804	37.3742	37.6029	37.6488	37.0107	37.0817	37.468	37.1908	37.5131	37.5796	37.2576	37.3383	38.0958	37.9865	37.9912	38.0357	37.2541	37.434	37.1406	37.3976	37.7481	37.2711	37.2368	36.96	37.0269	37.1823	37.8449	37.8864	37.9146	37.6772	36.6532	36.7072	36.199	35.7087	35.7714	36.5598	37.164	37.4415	36.6957	36.2222	35.8291	35.2139	37.6179	37.6834	37.0295	36.7096
34.0032	33.7574	31.8266	32.0713	31.7086	31.5656	32.8696	33.2716	31.879	32.1022	34.282	34.2196	34.8346	34.4971	34.2123	34.109	33.9361	34.7207	35.1151	34.9648	34.5462	34.2547	34.9886	34.3755	32.7746	34.0543	34.6445	34.3633	33.982	34.3959	34.5631	34.8844	35.3093	35.232	25.5284	33.1773	25.6235	26.125	24.0265	32.4529	26.4822	24.9268	33.0282	24.6941	25.061	24.7896	36.293	36.3181	34.4116	34.1117
27.2229	27.0137	27.0475	27.1288	26.446	26.5375	27.0437	27.065	26.7371	27.1497	26.5983	26.3858	25.3035	24.3369	25.1038	22.4324	25.1356	24.4555	23.5945	23.9444	26.4794	26.9785	26.3125	26.0418	22.7267	23.5241	26.2635	26.1551	27.261	27.5961	25.7262	25.9401	25.6219	24.0483	25.6353	23.8217	25.6938	26.3616	25.6345	24.8214	26.1293	25.7491	26.541	25.7514	25.0673	25.3551	23.7056	25.914	23.5691	23.8423
28.8545	28.8323	26.4922	26.8342	28.1776	28.2263	27.5738	27.6398	28.4386	27.8277	29.301	29.3214	28.7731	28.8797	28.7456	28.7416	28.4492	28.55	30.7671	30.8244	30.0404	30.0062	29.4221	29.4015	27.2703	27.3324	26.0613	24.9861	25.9417	25.7395	28.5354	29.1226	28.2878	28.4716	26.6902	28.1917	27.1281	28.3744	26.9538	28.1974	24.7866	28.8841	24.5392	26.2674	24.708	27.4097	28.0395	27.8566	27.5641	28.3423
31.9632	31.7165	31.6049	29.9352	31.2983	31.7885	32.7466	32.6091	24.2927	23.8555	31.9632	31.9385	32.0418	32.0421	32.1056	32.3679	32.4506	32.612	25.4778	23.6735	31.8469	32.035	31.6961	31.799	24.8806	24.6472	25.1616	21.6842	31.9575	32.2319	32.9695	33.1521	25.7598	23.2363	26.1678	25.5624	25.039	31.1657	23.9845	25.4602	25.3221	25.6092	26.6354	25.055	30.4776	32.3985	24.6722	24.0682	31.4572	31.7332
26.5832	24.472	28.5108	28.4566	28.9445	28.9299	24.1376	22.4322	23.9653	24.5681	30.6522	30.6826	30.4862	30.2371	24.0592	29.5542	29.6195	22.7341	29.2188	29.015	30.8551	30.9063	30.5336	29.8156	29.1376	29.153	29.1715	24.5374	29.4377	29.0195	31.5089	31.108	31.7657	24.2775	30.1037	30.0789	30.7636	30.9367	30.9453	31.1154	31.2937	31.1121	29.5972	29.8422	25.1706	26.9737	30.8375	30.6263	30.4162	30.4869
31.1538	30.9215	28.3755	28.3942	30.0427	29.8714	30.8174	30.4444	29.3282	29.5535	32.3435	32.1145	30.9839	30.9303	31.1194	31.8335	30.4775	30.5875	31.2285	31.6992	31.7091	31.82	29.3078	29.1485	25.3481	27.2637	30.7562	30.8934	30.6888	31.0598	31.3861	31.6713	32.8357	33.0669	30.4633	30.4894	25.1044	27.0669	30.0641	30.1194	25.2416	28.9224	25.2021	25.7161	26.3207	26.7343	28.1877	28.2321	27.2654	26.8023
30.4224	29.6423	28.7669	28.551	28.7729	28.7215	30.492	30.4277	25.7186	25.8624	23.2369	23.1255	25.5472	25.612	26.1537	25.7357	23.4007	26.2947	23.0585	22.7717	23.7748	23.3063	23.7747	22.657	24.8561	23.638	25.4844	25.0035	28.9094	28.5915	25.6954	23.5945	24.0914	24.542	23.2213	23.9656	24.2178	26.2333	24.0155	23.8016	26.0708	24.7933	24.6647	27.721	23.9809	24.0236	24.058	24.4611	24.1367	25.4562
33.0115	33.0313	34.1389	34.2944	33.7263	33.1901	33.7482	33.3957	31.8258	31.8366	34.6099	34.4233	35.0428	35.0441	32.2497	31.4371	33.3614	33.5624	31.9928	32.11	32.6618	32.533	33.4803	33.5706	33.4528	32.6011	30.9421	30.803	31.5665	31.4707	33.8598	34.1184	33.5514	33.387	31.188	31.2192	31.2474	31.086	33.3646	33.6955	33.7192	33.9761	32.4553	32.0891	32.3092	32.4157	33.1525	33.0674	33.1095	32.7095
32.2323	28.767	28.8469	28.8683	23.2465	32.761	30.7167	32.2122	32.7256	32.6679	33.2403	31.4076	33.0582	32.303	30.9615	32.8111	30.4501	30.9302	28.073	27.9113	21.4586	23.9772	32.3044	25.496	23.6921	25.7861	21.4557	24.0223	29.5108	24.5058	31.004	22.8967	24.6604	26.1266	31.0294	31.8246	30.9485	28.4052	31.8299	23.8919	31.6002	25.6122	31.0412	25.2023	25.8488	30.1347	31.9019	32.7171	32.4253	31.837
25.6622	26.088	25.7243	25.6572	25.6356	26.6213	25.143	24.7142	24.0987	23.08	25.5896	25.585	26.9516	26.4186	25.6844	25.5164	23.442	23.3974	27.2206	27.0986	27.3196	27.2211	22.5732	24.4283	25.6143	26.0286	27.7439	27.2861	27.4851	27.2491	25.1218	24.8574	25.5662	25.7475	26.2964	26.9829	25.0003	27.1101	25.1665	25.3183	25.8556	26.7274	26.4772	24.8734	26.0233	24.5671	25.1963	24.2565	25.0309	26.3489
28.439	28.1389	28.1211	28.1434	28.4079	28	28.3572	28.1675	28.3496	28.7255	28.3365	28.0349	28.41	28.3596	27.637	28.1635	29.0517	28.7705	27.3662	26.8785	28.2811	28.2184	27.4255	27.57	27.7919	28.0801	28.1743	28.2802	28.4702	28.2446	27.5341	26.978	28.2258	28.2351	29.2201	28.8182	28.52	28.306	23.3412	26.6588	27.9626	28.4848	27.8251	27.6368	28.2063	28.4801	28.7321	28.6179	27.4478	27.148
29.8982	29.89	28.4309	28.7782	28.9217	28.7761	30.2796	30.7512	28.9567	29.0623	30.9473	31.1816	30.9484	30.9732	29.4228	29.2682	30.72	31.0833	31.1826	31.2778	30.7827	30.8831	31.0918	31.0832	29.8172	29.8355	30.4334	30.2317	30.3775	30.1363	30.222	30.6394	25.677	27.1026	29.9776	30.9807	25.8768	27.0937	24.4183	24.5916	24.228	28.2286	30.1848	25.3982	25.4127	26.0884	30.0299	29.9302	30.3901	30.402
37.043	36.9637	36.3078	36.3142	37.3113	37.2603	36.9421	37.1995	37.1429	37.1393	37.4066	37.396	37.2583	37.2471	37.0147	37.0224	37.1095	37.0678	36.7561	36.9781	36.5977	36.6123	37.1969	37.2851	36.1078	36.3312	36.0407	36.1482	36.1037	35.9109	37.2786	37.2822	36.8905	36.9358	36.4178	36.4599	35.6263	36.1841	35.9567	36.3275	37.3521	36.6123	36.3292	36.3239	35.9178	36.3428	37.4632	37.3013	36.6763	36.8516
32.2497	32.1448	31.7486	31.8011	32.2115	32.2525	32.1221	32.0251	31.3169	31.6398	32.067	32.2844	31.8282	32.0235	30.6856	30.7067	31.9872	31.9124	31.0222	31.2617	31.9671	32.0931	31.8301	31.8152	30.5555	30.5442	31.4148	31.2514	32.2044	32.4059	31.3327	31.615	31.1568	31.2193	28.1878	27.979	27.7146	27.0631	25.0934	23.9717	28.6082	29.6097	30.7623	30.9411	30.0746	30.581	30.2464	30.2837	31.4699	31.4409
27.4168	27.2939	26.2452	26.4693	27.0882	27.2512	27.0949	26.7036	26.0126	23.1209	27.378	27.3537	26.7891	26.4133	26.0818	27.0387	28.1091	28.0785	27.2659	27.236	26.8716	26.3153	22.6671	26.5119	23.0155	25.1145	27.0839	26.946	27.3993	27.0337	26.6366	26.9576	25.5839	25.3111	25.2796	23.4417	25.9364	25.4609	25.5937	25.2439	23.9034	25.3061	24.8328	27.696	25.3837	26.5701	24.6939	27.8593	28.5776	27.7561
28.9902	28.7235	28.212	27.8323	27.7997	27.8836	30.0144	29.169	27.2243	25.9263	24.6767	23.7409	23.0722	22.9731	22.885	23.7246	25.1694	23.4256	24.0009	24.2792	22.8433	22.5292	23.344	24.0756	24.0706	23.2984	24.1862	23.9412	25.1118	25.1072	25.2454	23.1016	24.3622	25.9458	24.8693	24.8686	25.156	26.3959	24.3239	25.0613	25.4802	24.8378	25.1995	26.8739	24.3273	24.2344	24.628	24.4237	25.8425	25.2505
28.8235	28.9807	28.4537	28.4826	28.8417	28.8917	28.9117	29.2767	29.4145	29.4998	28.7181	28.9497	29.0331	29.0622	28.6397	28.5205	27.8087	28.0443	29.6342	29.7817	28.4405	27.8808	28.8528	29.2881	24.8641	27.3509	27.6754	27.6026	23.752	22.2094	29.095	29.3815	30.8976	31.0048	24.1894	25.9101	25.7687	25.4518	26.3931	25.5547	25.4549	25.1668	24.1439	28.086	26.9047	24.7906	30.3447	29.3047	23.2941	24.2439
24.5536	24.8087	24.2439	24.5735	25.1601	25.7138	25.9296	26.1105	22.3325	23.0096	25.7692	22.8559	22.5461	22.3029	22.9945	22.1855	25.1792	22.5633	21.7212	24.3408	23.8809	22.2469	23.2907	24.9108	24.6228	24.7973	23.7667	25.359	24.6308	25.3911	24.2295	23.2153	24.8224	25.2619	25.5889	26.13	23.814	26.2091	25.6684	25.3486	24.7257	25.266	25.6355	25.1987	25.6234	24.9952	26.002	25.0325	24.0589	24.2856
25.3974	25.6757	26.9075	27.8207	27.1901	27.2384	26.3364	26.3457	27.7993	25.1012	26.5982	26.9438	25.776	26.5014	23.5257	25.253	27.3488	24.0257	27.7257	27.255	26.9604	26.8611	26.5536	27.2606	26.5731	23.8298	27.0949	27.0995	27.7225	27.8809	27.9188	27.9696	23.922	25.5042	26.7438	26.0442	27.9255	26.3678	24.2265	24.5888	25.3662	23.9822	25.0026	26.2752	26.8423	24.4705	25.7431	23.8077	27.3131	27.5119
27.3116	27.1228	25.3801	25.2443	25.9179	24.767	25.5676	25.0205	25.8059	24.7965	24.7436	24.6364	25.2795	25.8193	25.0878	24.7276	24.2502	24.5454	24.6155	23.2306	24.7974	25.0215	24.7109	23.816	26.2638	24.0078	24.9395	24.4226	24.7444	25.6332	26.6553	26.6249	26.2351	24.2134	24.7526	25.1224	25.9704	25.4954	25.3329	26.7584	25.5887	25.2817	26.0343	24.6633	25.8975	24.7232	25.7269	25.3361	22.8384	24.9369
32.6827	32.5758	32.643	32.3617	32.6961	32.8191	31.8788	31.6868	31.6387	31.386	32.3376	32.18	32.42	32.4763	32.2319	32.0629	32.2355	32.1428	31.084	31.15	31.2821	31.2065	32.5479	32.3073	31.1618	31.7241	31.0536	30.9987	32.6506	32.3614	30.75	30.6754	32.0489	31.9575	28.2479	30.3685	27.7834	28.4918	28.4573	28.6929	24.3169	26.3129	30.8613	29.5538	28.1616	28.0197	30.7276	28.3482	30.8465	30.5397
28.3263	28.5998	28.6917	28.542	27.3694	27.0886	27.6622	27.7307	27.8321	28.1665	27.9471	28.0654	28.0261	27.7376	27.3429	27.2216	26.9931	27.1471	28.8814	28.6967	28.2925	28.4763	27.7841	27.5319	27.308	27.8143	27.8841	27.8808	27.7126	27.7867	28.7076	28.713	28.1459	28.695	25.0902	26.0642	26.4749	24.3567	24.7028	25.1007	24.6517	25.7379	24.3572	30.2512	25.0861	24.6947	24.4277	26.3964	28.6071	28.4287
26.5154	26.0069	25.3454	25.5139	26.8647	26.6553	23.4718	25.0884	26.3717	26.6678	26.9199	26.6461	26.9235	26.8424	27.2954	23.5627	24.5568	22.9596	24.1758	23.38	24.2162	23.1387	26.9966	27.0072	21.9363	24.1572	22.3439	24.469	23.4325	26.0481	26.9557	25.7742	23.7043	24.9604	25.2586	26.1812	27.8588	25.8866	25.8622	25.2118	26.2799	24.6185	27.2135	27.2557	24.0127	25.5232	24.825	23.8898	24.2191	25.9158
29.3448	29.3621	28.9682	28.4659	28.8626	28.7253	28.7505	28.9252	22.5968	24.3621	30.6341	30.5241	30.969	31.0909	23.4364	27.9187	27.9847	28.4614	29.7061	29.9866	29.6424	29.6709	30.5187	30.5675	28.5395	28.9871	29.7783	29.9693	29.3357	28.3253	28.9225	28.7858	27.3018	27.2393	23.918	25.9714	26.8558	26.865	25.2616	27.9814	29.2861	29.4092	29.6339	29.6703	29.733	29.4747	29.9407	29.9509	29.7196	29.7201
31.4959	31.4617	29.3634	29.8504	31.1167	31.3678	31.7496	31.3429	29.6878	30.0922	31.7277	31.6523	31.6896	31.7196	30.8328	31.2132	31.0955	31.1558	31.2765	31.1523	31.6228	31.6252	32.212	31.9901	31.0495	31.1144	30.9944	30.9843	31.2672	31.0112	31.5768	31.6966	30.7868	31.5796	29.4868	29.6385	28.6879	30.2109	30.6507	30.7181	29.5734	29.2037	29.994	28.7792	27.8249	28.8709	31.4705	31.0423	30.8599	28.8622
24.1287	26.7312	22.8234	25.0057	26.6535	26.3553	27.3388	26.8087	28.2242	28.0385	28.4668	28.623	27.76	27.2148	28.0879	27.8709	27.9203	27.5432	24.1958	24.9274	27.3634	26.7519	27.4734	27.2166	27.5861	27.4233	27.0225	26.704	28.0872	28.1625	27.0548	25.9009	25.2534	24.122	25.5444	26.4559	25.0941	25.3884	24.2635	25.9862	25.7126	25.4826	24.7909	28.0888	25.4987	24.7337	28.8043	25.1047	28.0573	25.7357
28.4002	27.7017	27.3172	27.2719	28.3719	28.4654	28.0633	28.3407	28.4052	28.3544	29.2334	28.817	28.5229	28.7259	27.7624	27.7446	27.6952	28.3122	28.5601	28.4511	28.1742	27.9066	28.6316	28.9401	26.1726	26.3611	27.0424	27.2485	26.9259	27.6989	28.8179	29.1944	27.9811	27.9683	26.2461	29.1202	26.2357	26.6893	25.6327	23.7903	24.5221	28.618	27.5881	27.6806	26.2879	24.7349	22.3347	28.3742	28.5143	29.0744
32.6613	32.5364	32.5889	32.556	32.8674	32.8924	33.3633	33.3546	29.8353	30.1158	25.0135	25.4377	28.5477	28.7337	29.6893	30.0506	27.217	26.7956	27.7482	27.5561	28.0094	27.8038	23.0996	24.2691	22.0622	20.6115	28.7034	29.0485	32.0025	31.6814	26.1411	23.535	27.4439	25.6553	25.9034	24.2771	23.4383	25.6594	26.2557	23.857	25.374	27.4302	25.0694	25.5659	26.2666	23.7681	25.105	24.9256	24.5771	24.3272
25.496	25.6953	24.3257	25.2545	25.3649	24.9386	25.2343	25.4299	25.7377	24.1488	26.7898	26.8897	26.6188	26.717	23.8218	22.4388	25.3025	25.3681	26.9498	26.5694	26.0465	26.2582	26.8024	26.9798	26.2223	26.4216	25.6293	25.5442	25.2721	24.7561	27.0943	26.9989	27.0368	26.4861	27.0509	27.1232	26.0893	25.5059	26.2243	25.9143	24.2963	23.7982	25.0717	25.8861	26.1588	26.3033	27.7074	27.8721	26.8876	26.8502
36.3197	36.3438	36.2988	36.0252	36.5732	36.5604	36.8098	36.8705	36.2134	35.9618	36.5603	36.4894	36.5796	36.6345	36.59	36.5506	36.7843	36.811	36.9937	37.2517	36.8269	36.9709	36.9736	36.8691	35.7471	35.9622	35.823	35.9689	35.825	35.9242	36.6919	36.6677	36.8069	37.0271	35.9818	35.2693	35.7369	35.4703	35.5484	35.8835	36.7582	36.1429	36.5065	36.2561	35.7222	36.1271	36.9596	37.5322	36.3097	36.331
21.5145	27.7193	27.2969	24.7947	27.433	27.3484	28.3558	28.6898	22.8729	23.043	28.8998	28.75	28.0247	28.4689	28.0249	24.6336	29.0065	28.9054	28.6878	28.8427	27.9095	27.9395	29.3177	29.4166	28.1834	28.3945	24.5328	27.2967	27.5817	27.7275	28.8355	23.8374	24.8683	25.8467	24.641	26.6649	28.2093	25.8705	24.0893	25.3172	24.8625	24.071	24.3509	24.7829	24.5677	25.0952	29.8473	29.8167	29.4979	29.6756
37.863	37.9085	37.8198	37.6502	38.45	38.3154	38.5534	38.4605	38.0776	38.1939	38.6902	38.6835	38.6119	38.5261	38.4051	38.3454	39.2151	39.2996	38.7731	38.7974	38.5418	38.5041	38.9861	38.9347	38.4366	38.4384	38.0777	38.0866	38.2738	38.0674	39.1589	39.2144	38.3161	38.5147	37.6285	37.5132	37.741	37.5504	38.7605	38.4376	38.5799	38.8277	38.5906	38.4954	37.9412	37.9935	39.0452	39.0735	38.5132	38.2524
[truncated: 8 more columns]
