# Supplementary material for: Proteomic profiling of circulating extracellular vesicles from COVID-19 patients and their impact on innate Vdelta2 T-cell response
Source: Front Immunol. 2026 Feb 11;17:1748398. doi: 10.3389/fimmu.2026.1748398 (PMC12933268; doi:10.3389/fimmu.2026.1748398)
Supplement: Supplementary file 3 [file Table2.xlsx]

## Sheet: Foglio1
Significant	negLOG(P-value)	Difference	Protein IDs	Protein names	Gene names	id	Peptides	Unique peptides	Score	LFQ intensity HD1	LFQ intensity HD1b	LFQ intensity HD2	LFQ intensity HD2b	LFQ intensity HD3	LFQ intensity HD3b	LFQ intensity HD4	LFQ intensity HD4b	LFQ intensity HD5	LFQ intensity HD5b	LFQ intensity MILD1	LFQ intensity MILD1b	LFQ intensity MILD2	LFQ intensity MILD2b	LFQ intensity MILD3	LFQ intensity MILD3b	LFQ intensity MILD4	LFQ intensity MILD4b	LFQ intensity MILD5	LFQ intensity MILD5b	LFQ intensity MILD6	LFQ intensity MILD6b	LFQ intensity MILD7	LFQ intensity MILD7b	LFQ intensity MILD8	LFQ intensity MILD8b	LFQ intensity MILD9	LFQ intensity MILD9b	LFQ intensity MILD10	LFQ intensity MILD10b	LFQ intensity MILD11	LFQ intensity MILD11b	LFQ intensity MILD12	LFQ intensity MILD12b	LFQ intensity SEV1	LFQ intensity SEV1b	LFQ intensity SEV2	LFQ intensity SEV2b	LFQ intensity SEV3	LFQ intensity SEV3b
+	4.91264	-4.71221	P0DJI8	Serum amyloid A-1 protein	SAA1	567	13	3	323.31	28.7651	28.4395	29.163	29.799	29.7377	30.1076	24.2409	24.758	25.3232	28.278	29.3413	29.3862	20.5973	24.4899	35.8644	35.8587	29.0902	28.9482	33.2285	33.3636	27.0268	26.7704	28.486	29.1595	29.4842	28.6792	33.9477	33.9004	28.5829	28.6768	30.1258	30.4337	25.5699	24.6286	34.9219	34.6522	34.6878	34.6831	34.2575	34.0185
+	5.26831	-4.70447	P0DJI9	Serum amyloid A-2 protein	SAA2	568	11	4	184.41	24.1722	23.0079	21.9432	23.2018	23.6064	24.4991	22.2839	24.9367	23.5803	22.2785	24.2614	22.7433	23.3063	24.5119	32.9035	32.6748	23.8141	23.5075	29.883	29.8584	21.4187	23.7065	25.5183	23.9614	23.3251	23.904	29.6242	29.6798	23.3132	23.1093	29.7308	29.8533	28.1723	25.7433	30.9877	30.699	32.4039	32.6438	30.5554	30.476
+	4.54138	-3.95125	P02741	C-reactive protein	CRP	514	9	9	20.769	24.6077	21.9292	26.9141	28.2278	25.6644	25.6394	24.3765	23.2814	25.5553	23.7285	24.657	25.828	25.3982	22.8509	32.0762	31.8777	25.4458	24.3489	31.1171	30.6936	23.6543	23.2772	27.8316	27.8757	30.2888	30.381	29.7053	30.3406	25.6362	23.7914	29.2817	29.6829	28.8368	28.3786	29.5927	29.4658	34.3844	34.4165	34.1343	34.1649
+	3.17969	-2.03082	A2VCK8	Thymosin beta-4	TMSB4X	254	5	5	45.088	27.674	27.6433	28.9742	28.6807	28.2936	28.7223	29.4797	29.7162	27.9292	28.3033	23.5547	24.4261	27.04	26.723	27.2398	25.5766	27.6041	22.884	25.8764	25.2494	23.1784	24.818	25.5003	22.4703	22.5834	23.9267	22.9544	23.6939	28.4558	29.0513	25.9246	23.9933	25.0897	25.0755	27.0959	27.3414	28.9834	28.9896	27.2779	27.7497
+	5.99203	-1.86936	A0A024R4F1	Alpha-enolase	ENO1	23	7	6	25.082	25.9398	25.8453	26.4981	26.4753	26.6836	26.4353	26.8348	26.0664	24.745	23.2766	23.3694	23.7813	23.8199	24.3084	23.5286	21.6244	24.489	24.4176	24.2785	24.5196	22.229	23.461	23.7953	23.6032	23.4605	24.8905	24.4874	24.647	25.6861	25.5512	26.2859	22.9369	26.0452	24.5067	26.0719	27.1378	26.19	26.8306	25.5562	26.9651
+	4.49648	-1.78232	Q8TCF0	Lipopolysaccharide-binding protein	LBP	584	17	17	323.31	28.7048	28.8834	30.4152	30.2294	29.7183	29.6178	29.0447	28.3504	29.4831	28.8612	29.8673	29.8742	28.8799	28.9105	30.727	30.7351	28.2691	28.7727	31.6113	31.6416	28.855	28.9612	29.6608	29.7226	31.1085	31.1132	31.202	31.2891	29.1784	28.9902	30.8175	31.2041	29.4779	30.4201	30.7591	30.7283	34.075	34.4944	33.7099	33.5013
+	2.7404	-1.7792	A0A0B4J1V2		IGHV2-26	113	3	3	20.883	26.7715	26.8643	25.9601	26.1272	27.8093	27.9166	26.7308	25.9022	23.6698	22.5785	24.6695	22.5849	26.2259	27.3342	23.3599	24.0284	24.346	24.4943	24.2714	24.7775	24.4092	23.1666	27.2548	26.9931	25.5929	23.1537	21.4988	23.1859	25.2697	22.9865	24.8324	27.0116	25.0434	25.0501	26.8374	25.2573	24.7253	27.4105	25.6029	25.8105
+	2.65184	-1.65502	B4E0X1	Beta-2-microglobulin	B2M	357	4	4	41.366	25.0688	23.9543	27.4675	26.4812	24.1851	24.4194	26.8579	24.3725	27.0232	26.9234	25.938	26.0139	25.7753	25.1632	27.9365	27.171	25.3424	26.0325	24.7261	25.2874	26.5084	25.5458	27.2467	28.2592	26.9971	27.0191	27.3258	27.2522	24.7469	24.8496	27.8694	27.166	24.7505	25.008	27.6053	24.6787	30.2341	30.334	29.583	29.3749
+	1.87992	-1.56408	A2N7P4		IGHM	241	4	3	162.56	26.5939	26.9321	27.2412	27.0019	27.9872	27.4037	26.899	27.08	27.8858	27.434	27.0875	27.1718	26.875	26.7943	24.1594	23.8501	27.8149	27.9565	26.8403	28.1787	26.6002	27.1378	27.7874	27.7535	28.5429	28.8635	27.2281	26.8715	26.2956	26.0838	27.5753	27.9871	25.0339	24.6215	26.3525	28.9542	28.681	28.5195	24.2215	24.7409
+	3.89509	-1.49938	V9HW92	PDZ and LIM domain protein 1	HEL-S-112	479	7	7	238.92	26.9138	26.83	27.7158	27.5702	27.8685	27.7715	28.3956	28.4249	25.4461	26.5193	24.5907	23.9923	24.4342	23.4622	24.0064	23.4018	22.655	23.7687	22.2439	23.4843	24.2643	21.5189	23.4111	23.2386	24.3809	24.9906	23.0716	22.9246	23.7045	26.5571	24.0432	23.263	23.8598	26.3878	26.4393	26.6343	24.8174	25.982	25.694	24.1141
+	4.61781	-1.4773	A0A087X271	Calponin	CNN2	101	2	2	68.956	25.1243	25.5146	25.1791	25.0847	25.4186	25.4297	24.7905	24.7511	24.3324	24.7021	23.7168	24.918	23.8301	24.3423	22.3368	23.225	22.9734	22.5568	24.1093	24.4454	22.5183	22.9433	24.4998	24.7288	24.9758	25.3593	24.1016	21.576	25.5345	23.3372	23.9553	23.9078	25.1161	25.2356	24.4797	26.548	24.8882	25.6153	24.3039	25.4941
+	6.97337	-1.45598	O75636	Ficolin-3	FCN3	486	12	12	289.04	27.8318	27.6508	27.61	27.8301	27.4436	27.6084	26.5547	26.2465	29.066	28.6636	27.3843	26.9756	27.6993	28.3335	28.2947	28.5475	28.1331	27.9119	28.6594	28.638	27.5941	26.9737	27.8584	27.7607	28.6085	29.4922	28.5827	28.3552	26.9798	27.6193	28.3808	27.7365	28.4937	28.5975	29.2317	29.1564	30.4689	30.5619	29.7856	29.231
+	10.4665	-1.43866	Q86U78		AGT	660	19	1	323.31	31.8098	32.0687	32.3047	32.4381	31.6833	31.9604	31.6231	31.6139	31.6153	31.646	31.2641	31.5384	31.2823	31.3174	31.6057	31.5797	32.4846	32.499	31.7351	32.0109	31.3047	31.2741	31.435	31.3249	32.6514	31.3991	31.8243	31.8341	31.5937	31.8302	32.013	31.8285	32.6482	32.5482	33.28	33.9824	34.0933	33.7815	33.6681	33.6043
+	3.19599	-1.4195	A0A024RAE4	Cell division control protein 42 homolog	CDC42	46	2	2	8.6617	24.3581	24.1605	24.5409	24.5489	25.7846	26.0401	23.6018	22.4076	23.227	23.2724	22.6663	22.9695	22.9624	23.589	23.0896	23.2897	23.1522	23.4059	24.0765	25.836	23.0463	24.5577	24.6882	22.3165	23.8188	26.0163	25.9946	25.8434	23.2446	22.099	23.2912	25.5074	24.4923	23.5887	25.8671	25.3147	24.4213	26.6844	25.28	22.8027
+	11.7055	-1.4099	A0A140VK00	Zinc-alpha-2-glycoprotein	AZGP1	197	22	22	323.31	31.6912	31.8087	31.6394	31.5899	32.1932	32.2302	32.0197	32.0807	31.4889	31.8328	31.1548	31.3446	30.9029	31.1807	31.6085	31.8592	31.4817	31.4163	31.6925	31.684	31.7418	31.7633	31.6804	31.8432	32.0063	32.1959	31.9534	32.0456	31.7511	31.7614	31.3962	31.1713	32.5033	32.739	33.5622	33.6415	33.0955	32.8545	33.0818	33.1499
+	3.23131	-1.39319	B2R888	Monocyte differentiation antigen CD14	CD14	306	11	11	244.94	27.9769	27.8899	27.5909	28.2735	27.8711	28.4012	28.6051	28.4121	28.2437	28.9968	29.5012	29.403	28.8245	29.2749	27.984	28.1907	27.664	26.862	29.4622	30.1915	27.0281	26.9958	28.9268	29.0923	29.112	30.1666	30.0548	30.0421	29.39	28.8769	29.3044	28.7486	25.1201	27.684	28.4483	27.6338	31.1412	31.114	31.2413	31.0343
+	3.66614	-1.3789	B3KUE5	Phospholipid transfer protein	PLTP	325	11	11	60.03	28.087	26.9639	26.5272	26.7704	28.2882	28.5193	25.4984	25.9652	23.1318	26.8103	27.7776	27.8312	25.5214	25.1438	26.1719	25.7865	26.6164	26.0305	25.9968	25.8268	27.1678	27.0992	27.0833	26.9916	25.6868	27.5961	27.151	27.5202	27.1098	27.3741	26.2153	26.1742	25.9692	24.2129	26.1038	28.1103	30.0835	29.6403	28.5636	27.9425
+	3.87559	-1.37017	H9ZYJ2	Thioredoxin	TXN	470	2	2	3.6882	24.1205	24.6209	23.8987	23.7495	23.8358	23.9918	24.7404	24.611	22.7325	23.5588	23.494	25.7316	23.3785	20.9407	23.5864	23.0476	22.6919	24.7409	25.1899	22.9264	23.6118	22.9364	22.5476	23.6819	24.5953	23.7565	24.5478	25.263	24.0704	22.5656	23.1439	25.1819	22.7216	23.3167	25.5869	24.7846	25.3321	26.7967	25.6685	23.9461
+	2.82859	-1.35381	O00391	Sulfhydryl oxidase 1	QSOX1	482	10	2	41.028	26.1911	26.0062	26.138	26.1807	26.7479	26.6842	26.1025	26.1383	26.7827	23.4431	24.5889	24.9566	24.5833	25.0803	22.6006	23.5209	28.722	28.3353	26.0195	24.4678	24.4692	25.465	25.9382	26.1123	24.9023	25.4835	24.4953	25.8126	26.7423	26.1742	25.943	24.5046	25.5232	25.362	24.6387	26.6956	26.2555	26.2398	28.2661	27.1954
+	3.51458	-1.35372	Q9NZN3	EH domain-containing protein 3	EHD3	745	6	5	40.142	24.5536	24.8087	24.2439	24.5735	25.1601	25.7138	25.9296	26.1105	22.3325	23.0096	25.7692	22.8559	22.5461	22.3029	22.9945	22.1855	25.1792	22.5633	21.7212	24.3408	23.8809	22.2469	23.2907	24.9108	24.6228	24.7973	23.7667	25.359	24.6308	25.3911	24.2295	23.2153	24.8224	25.2619	25.5889	26.13	23.814	26.2091	25.6684	25.3486
+	3.30196	-1.34255	P18065	Insulin-like growth factor-binding protein 2	IGFBP2	583	6	6	103.74	24.9272	24.515	25.4763	25.3576	26.8971	27.0448	28.1339	27.9352	24.9767	25.0314	25.6056	25.7214	26.9141	26.9634	24.8917	25.1665	25.0911	24.0142	23.5009	23.8928	24.0308	24.8509	26.0482	25.6315	25.3723	25.7316	25.6603	25.7721	27.3835	26.6346	24.6601	24.6092	25.0203	22.8959	25.214	26.1635	26.8879	27.1025	27.2092	27.0623
+	4.35975	-1.33804	A0A024R5M3	Src substrate cortactin	CTTN	26	3	3	38.725	26.259	26.1316	26.0815	26.2974	26.0885	26.1716	26.6095	26.1549	22.2189	23.2928	23.9656	23.7325	24.7629	21.9727	23.8685	24.2973	23.6197	24.9246	23.7127	23.467	22.8047	22.4162	23.5758	24.2586	24.1656	25.4927	24.7444	25.0362	23.261	22.6474	24.9051	23.674	25.8681	24.4138	26.7688	26.2413	25.2964	25.0431	26.2559	25.5531
+	1.80086	-1.32384	B7ZKJ8		ITIH4	379	57	1	11.087	23.0595	26.0758	27.3564	27.3971	26.5222	28.2569	26.7212	27.2237	26.74	26.5702	26.7486	26.5759	27.9036	27.5713	27.9538	28.1309	25.6539	24.0008	25.2038	27.2783	26.8216	26.3228	24.9907	26.4058	24.4446	24.7869	28.0772	28.033	27.6406	27.6811	27.3034	24.0317	24.618	23.8175	24.2549	25.8651	24.3483	25.4151	28.6683	28.7829
+	1.39685	-1.32148	E7EQB2	Lactotransferrin	LTF	202	21	20	157.17	23.9581	23.4959	23.4317	24.5755	24.021	24.4902	22.3246	24.1457	25.7742	24.0265	28.6755	28.9978	25.3174	24.5008	24.6272	23.0461	28.0797	28.4611	26.3416	26.5344	24.2883	23.6108	28.6992	28.5483	26.1413	26.4411	23.6879	23.966	24.8841	24.8772	24.9376	22.4776	26.1218	23.1985	26.2776	24.7362	27.1799	27.7188	27.18	27.9278
+	3.12692	-1.3156	Q5JP53	Tubulin beta chain	TUBB	552	13	2	323.31	27.7067	28.0202	27.7569	27.9004	27.8085	27.799	28.3112	28.3292	25.7783	26.4531	25.5772	23.8391	23.0744	21.4004	23.3391	22.4977	24.3847	23.3279	24.3545	21.404	24.3185	25.8202	22.3828	25.3136	24.7815	24.4718	24.5235	23.7403	25.2942	24.8424	24.3808	25.4856	24.8321	23.9576	25.5926	24.1757	26.0395	25.5944	24.625	26.2723
+	3.07109	-1.26185	V9HWC7	Peroxiredoxin-6	HEL-S-128m	600	9	9	31.678	25.7397	25.7543	25.5285	25.5391	25.7808	25.9492	27.0717	26.732	23.7628	24.6261	24.0676	24.9902	22.6622	24.1436	24.7794	24.7408	25.9829	22.9851	24.6332	24.5729	22.4002	23.1266	23.3978	23.6518	23.6155	23.3208	23.7102	24.6686	26.3113	25.9493	24.1374	23.6624	23.9817	23.7625	26.879	27.9344	24.6385	26.0794	26.3636	23.9938
+	3.3279	-1.19184	Q32Q10	Ras suppressor protein 1	RSU1	650	4	4	10.006	25.0174	24.7216	25.7573	25.7236	25.7028	26.0006	26.6355	26.0502	23.2711	24.2259	23.7297	23.7932	24.786	24.0045	23.2332	23.0246	24.2515	22.941	25.0691	24.5127	24.2567	23.9994	22.67	22.8238	23.2942	25.5384	22.4039	23.1433	25.5539	25.8613	24.415	24.4505	25.5955	24.3317	24.8611	24.0704	25.5389	25.2318	26.3382	25.0209
+	2.22932	-1.18698	Q5SQT9	GTP-binding protein SAR1a	SAR1A	301	5	5	30.855	27.0431	26.1315	23.9089	24.7258	26.5785	26.4574	28.0866	28.3589	23.4123	24.6256	24.2467	23.8554	23.6449	22.9256	21.2154	22.9489	22.9195	24.0248	24.5569	21.7375	24.2692	24.1095	24.2739	23.4642	25.8767	23.038	21.698	24.7131	25.2133	24.6957	23.4354	23.8774	24.5507	24.9486	24.5705	26.9012	22.8215	26.1286	23.5825	25.7341
+	3.01569	-1.15289	P47756	F-actin-capping protein subunit beta	CAPZB	614	5	5	16.908	23.1858	23.2741	23.4046	23.3701	24.2231	23.9032	24.5496	22.4678	23.6514	22.113	24.1968	24.7759	24.5039	22.6208	25.3331	24.3631	21.724	24.3139	23.9375	25.4359	23.9855	22.3614	23.784	25.486	25.6233	25.104	22.3933	23.9004	23.746	22.2946	25.2496	23.7273	25.4522	23.1114	24.4872	25.9635	25.2283	26.3027	25.0879	24.5788
+	3.14578	-1.15011	Q5T123	SH3 domain-binding glutamic acid-rich-like protein 3	SH3BGRL3	428	2	2	318.57	25.9765	26.0713	25.3691	25.4566	25.5459	25.2488	25.5939	25.5453	22.1711	23.3115	23.4535	23.8898	23.5393	24.8176	25.3223	24.0815	23.5392	24.6252	25.2878	22.7571	25.2599	24.4316	23.2966	22.9655	24.4364	23.642	24.0772	25.1458	25.1727	25.2035	24.9413	23.1212	24.2598	26.1911	24.0614	26.8151	26.3152	24.8461	26.5917	25.0082
+	3.82652	-1.14788	Q9H4B7	Tubulin beta-1 chain	TUBB1	739	13	6	323.31	28.9902	28.7235	28.212	27.8323	27.7997	27.8836	30.0144	29.169	27.2243	25.9263	24.6767	23.7409	23.0722	22.9731	22.885	23.7246	25.1694	23.4256	24.0009	24.2792	22.8433	22.5292	23.344	24.0756	24.0706	23.2984	24.1862	23.9412	25.1118	25.1072	25.2454	23.1016	24.3622	25.9458	24.8693	24.8686	25.156	26.3959	24.3239	25.0613
+	3.09074	-1.1441	P48059	LIM and senescent cell antigen-like-containing domain protein 1	LIMS1	615	5	5	24.203	24.9846	25.074	25.92	26.0298	26.1262	26.1388	26.8532	27.0137	24.7373	24.3204	22.845	24.7218	23.202	22.9405	23.7716	24.5941	24.4254	22.7304	24.7546	23.3923	23.6941	23.4148	23.325	23.5788	23.6367	24.7668	24.4081	23.2422	25.457	25.6571	22.8125	25.2259	25.3633	24.0604	25.7394	24.8176	23.1276	26.5457	26.4735	24.5006
+	4.35705	-1.13627	P16403	Histone H1.2	HIST1H1C	582	7	1	19.132	29.9286	29.8692	30.0823	30.2082	30.4329	30.5777	30.0441	30.0864	29.231	29.2695	28.8031	28.6407	28.6433	28.6225	31.2103	31.1112	30.9093	30.7635	29.348	29.3673	29.42	29.3709	30.0173	30.2172	31.0727	31.0007	29.8825	30.5597	29.6466	29.8115	28.6476	29.0291	28.9112	29.2956	30.2483	30.3382	30.028	30.1603	31.0793	31.15
+	2.92611	-1.12455	A0A0C4DFP6	Cartilage acidic protein 1	CRTAC1	120	9	9	80.543	24.6291	25.2214	24.7746	25.444	24.6089	24.6748	24.9618	25.1179	24.7947	23.0447	24.848	25.4504	24.4464	24.2141	22.4359	22.5106	24.2173	23.7654	24.1075	24.454	26.3025	23.1516	25.0217	24.6238	24.2488	23.1233	24.2296	24.8808	25.2792	25.6839	24.3782	24.7721	24.3081	26.1656	26.7318	25.825	24.2892	26.0191	26.9298	26.1036
+	2.28898	-1.07775	Q13201	Multimerin-1	MMRN1	645	9	9	40.138	24.8006	25.0066	24.6915	25.1593	24.5466	25.5379	27.2392	27.0622	24.4762	25.307	25.2701	25.9753	22.3846	25.0176	22.3534	25.6986	24.4987	26.0503	24.7335	24.8018	23.4056	22.5723	25.3438	24.3662	24.3406	24.2892	25.0558	24.8828	25.8548	26.5662	24.0761	25.2435	25.6702	25.1272	25.9825	26.6737	25.6985	24.8754	25.2342	26.4104
+	2.42977	-1.07438	A8K2W3	Serum deprivation-response protein	SDPR	274	5	5	23.035	26.8071	25.4368	26.0232	25.2924	26.4102	26.0002	27.3178	27.315	24.6411	24.0323	24.7953	25.4253	23.2193	23.8284	22.978	22.5331	25.9058	25.5491	24.2897	24.4053	21.6515	24.5963	23.7382	24.8132	24.6379	23.9207	22.6582	24.0899	24.9699	25.008	23.8322	24.9659	24.5264	26.4235	25.8908	26.3272	24.953	27.1818	25.3265	23.7051
+	1.6629	-1.06476	A0A0K0K1J1	Cystatin-C	CST3	146	5	5	94.641	25.9771	26.2082	27.1594	26.8695	26.1221	26.6621	26.4816	26.9276	27.0718	26.757	25.2001	25.5494	26.2809	26.5521	26.3502	25.2618	25.9465	26.4236	25.874	23.8231	26.3747	26.3003	26.0136	25.7001	25.3442	22.8327	26.0802	26.0561	26.7425	26.013	26.706	26.5117	24.6809	23.7121	27.5042	24.4618	28.6404	28.2511	28.2831	28.2813
+	2.44013	-1.05893	F8VYK9	Insulin-like growth factor-binding protein 6	IGFBP6	455	3	3	45.847	25.6078	22.0135	24.4664	25.1539	25.4056	25.1315	25.2042	25.54	25.4831	25.4515	23.0267	23.5934	22.7572	24.6653	26.0863	22.6901	23.2692	23.4555	23.6811	23.8203	24.4365	24.7942	24.7908	21.9319	22.7304	25.3715	25.0456	25.9996	25.5544	25.2496	24.743	24.952	26.6556	24.4704	26.9577	26.6137	26.1051	25.7999	25.6075	25.098
+	2.92548	-1.05436	Q02413	Desmoglein-1	DSG1	630	7	7	27.398	25.5784	26.0596	25.9268	25.3271	22.713	23.4726	24.8042	24.8779	24.8832	24.9	22.6939	22.9533	24.708	24.4878	25.3267	25.3751	25.2563	25.4817	23.9012	24.0626	23.6617	24.146	24.8403	26.3758	23.3749	25.2725	23.6493	24.4565	23.2106	23.4335	24.3784	25.4615	24.8431	26.029	25.1219	25.7177	26.2364	26.0507	25.9072	24.9034
+	1.86875	-1.04818	D1MGQ2	Hemoglobin subunit alpha	HBA2	426	10	4	212.25	32.6148	32.603	31.4883	31.679	31.1517	30.8289	30.752	30.9091	33.5699	33.5281	33.7512	33.768	33.3162	33.3296	32.2008	32.4205	31.4309	31.5075	32.2921	33.026	31.7963	31.9677	32.837	32.8246	30.4362	30.6272	31.8668	31.4943	34.7699	34.4308	32.3481	32.7949	30.2732	30.0405	32.483	32.4942	34.9867	35.0482	33.2579	33.2321
+	3.10179	-1.0462	E7ES19	Thrombospondin-4	THBS4	375	6	4	20.023	24.7602	24.5225	25.8653	25.4047	24.824	24.435	24.2159	24.7254	23.5654	23.6861	25.1865	24.4082	22.0137	23.654	24.2118	25.7023	23.9957	24.8302	25.249	23.7214	24.595	23.0966	23.6915	23.8385	23.1345	24.3257	22.5439	24.1182	24.7001	23.9193	23.6198	23.0164	24.1863	24.3198	26.3461	25.8479	25.3231	25.8955	24.0728	25.0289
+	2.22901	-1.03329	V9HW43	Heat shock protein beta-1	HEL-S-102	536	3	3	19.261	26.6584	25.6462	26.1279	25.795	25.4215	22.2588	27.4252	27.2161	25.2287	23.3596	24.3489	23.8988	24.3134	21.6701	24.611	22.4543	24.4613	24.8353	23.2271	24.2902	23.1287	23.6525	23.6473	25.895	24.4362	23.249	24.6665	23.1927	22.6861	25.6576	25.7744	21.9787	24.956	26.4009	25.5505	25.3462	25.1081	24.0005	26.4598	25.0002
+	2.2001	-0.975436	V9HWF4	Phosphoglycerate kinase	HEL-S-68p	492	4	4	20.443	25.5299	25.818	26.0291	26.1443	26.2851	26.0502	25.9001	26.5251	23.5215	23.8335	24.1681	22.0819	24.0762	23.0884	23.2855	22.6135	25.3314	24.2918	23.9648	24.6021	23.017	22.9824	23.3121	24.3023	26.0536	23.2988	25.3201	23.0218	25.638	25.7169	25.3141	25.644	25.4415	24.118	25.8677	26.1106	26.7837	25.5062	24.9413	24.9813
+	1.78846	-0.972532	V9HWF0	Integrin-linked protein kinase	HEL-S-28	110	7	7	13.05	26.1272	26.147	26.4436	27.1001	27.2277	26.9122	27.5505	27.1545	25.6958	25.82	22.7895	23.9183	23.8302	22.8727	23.6761	25.6943	25.405	23.5185	24.9576	22.4955	23.3762	24.8033	22.9097	23.8925	24.8892	26.1277	23.7605	25.5478	25.8997	25.6956	24.2314	24.0915	26.5405	24.5174	24.4246	24.8508	27.1402	26.9332	24.8481	23.1903
+	2.98957	-0.968171	Q8TBA7	Heat shock protein HSP 90-alpha	HSP90AA1	477	7	5	31.526	24.7309	24.596	24.6818	25.0603	24.3079	24.2085	24.8153	25.2498	23.4054	25.2727	24.1042	25.8188	24.1205	24.1088	24.2471	24.3437	23.4631	23.3901	24.8352	24.6221	23.0386	24.4902	22.9336	24.3318	25.7383	25.2383	24.0825	25.5059	24.5925	24.9363	23.8233	24.3621	25.4595	25.3932	25.1433	26.4709	25.9298	25.7535	25.1189	24.5775
+	2.30999	-0.967267	A0A0S2Z4I7	Vasodilator-stimulated phosphoprotein	VASP	7	4	4	9.4664	22.828	24.6941	25.6618	25.9931	25.5856	25.6254	26.0334	26.4419	24.1787	23.3132	23.4938	22.9381	22.9102	23.7621	23.1633	22.598	23.8948	23.9022	25.515	25.3148	22.9398	23.2358	24.1261	24.3851	22.8965	26.2322	24.2682	23.9003	23.4503	24.845	25.0459	24.0621	24.6674	23.9365	24.3228	26.0251	23.5805	24.4524	26.5463	23.836
+	2.12171	-0.947482	B4E3S0	Coronin	CORO1C	56	3	3	3.5717	24.513	24.7082	24.6663	24.3706	24.5643	24.6555	26.9849	26.8553	23.6329	25.1977	23.9678	23.3362	23.7243	23.9877	23.6485	23.3527	23.7948	24.0217	24.0355	23.5693	24.8	23.2261	25.9209	25.0538	25.4203	26.5666	23.7103	22.8561	24.3379	22.7275	23.0115	25.3317	24.9345	26.3716	25.9007	24.5882	23.4311	27.0788	26.4583	24.5306
+	1.60939	-0.941779	O75460	Serine/threonine-protein kinase/endoribonuclease IRE1	ERN1	484	1	1	6.0179	24.6721	24.5274	24.8504	24.5439	25.2021	24.7522	23.9413	23.6663	24.1909	23.5063	23.8839	25.2304	24.2841	23.7712	22.4455	23.7912	25.0759	25.2006	25.9324	26.0584	23.6647	23.4138	22.8957	24.309	26.3775	26.4412	25.7131	23.4693	23.5269	22.0309	22.8333	25.8634	26.9887	23.2586	25.9267	26.3424	25.3361	26.6509	24.8636	25.4235
+	1.88374	-0.93027	C9J2C0	Tubulin alpha-8 chain	TUBA8	385	6	1	6.9501	24.8763	24.8816	23.9793	24.4984	24.8369	23.8656	26.6753	26.1024	23.3816	24.0051	22.4421	23.5778	22.5195	22.5671	24.6389	23.6871	24.5971	24.0729	24.3045	24.004	22.1617	24.5436	23.9962	23.3463	23.4067	24.3458	23.0402	24.5482	24.6286	24.6524	24.1875	26.4155	26.0919	22.9311	26.0509	27.1329	25.0371	25.1527	25.6661	23.9846
+	8.49823	-0.913998	P01031	Complement C5	C5	502	75	75	323.31	31.8685	31.7809	31.3622	31.4416	31.5591	31.7291	31.7071	31.7135	32.5554	32.5563	32.5643	32.6477	32.4215	32.4775	32.5303	32.4305	32.0356	31.944	32.7942	32.9278	32.5234	32.4026	32.4251	32.4841	33.535	33.4803	32.6631	32.6605	32.312	32.2961	32.7806	32.7202	33.1933	32.932	34.0045	33.9218	33.3103	33.417	33.9622	33.797
+	5.13502	-0.893968	A0A024R6P0	Alpha-1-antichymotrypsin	SERPINA3	32	30	30	323.31	35.5243	35.7192	35.5118	35.4112	35.3113	35.3447	35.1514	34.895	35.242	35.4026	35.9261	35.81	35.9612	35.7418	36.709	36.6773	35.9153	35.8848	36.1867	36.2146	35.0225	35.1244	35.3809	35.3323	36.0812	36.0335	36.8081	36.9199	36.6322	36.4692	35.8523	35.7549	35.2253	35.165	37.1739	37.0485	37.7215	37.6392	37.2041	37.3818
+	1.84782	-0.892418	V9HWK1	Triosephosphate isomerase	HEL-S-49	621	6	6	38.812	25.8675	25.5433	25.6128	26.0418	25.4676	25.4655	26.4091	26.2125	23.3267	24.9035	22.5292	24.2591	23.2525	22.3677	23.7749	23.9143	24.9767	21.7905	23.1757	22.2562	24.8616	23.1683	24.787	24.7291	24.3587	24.613	25.4613	23.1386	25.7463	25.8046	25.2811	23.783	23.9105	24.6842	24.8141	25.7998	23.5926	24.9833	24.3434	25.9453
+	1.65311	-0.879067	Q4W5L2	Alpha-synuclein	SNCA	446	5	5	124.06	26.9383	26.991	27.2358	27.0523	27.7681	27.7212	28.1798	28.3303	23.3828	25.2695	25.6982	23.7347	24.6309	22.1724	22.2758	24.3671	25.9998	24.8557	25.6341	25.2223	22.2748	25.8163	23.3938	22.6207	23.2654	25.3084	23.3027	23.1027	26.0758	22.2786	23.1873	24.0799	24.8542	25.5248	25.6734	24.1062	25.8129	25.9565	24.8504	24.5417
+	1.92119	-0.874932	Q96AF9	Zyxin	ZYX	654	4	4	92.141	27.0698	26.898	27.925	28.1086	27.5388	27.7705	28.6428	29.163	22.6994	25.5774	23.2133	24.8779	24.7982	24.8014	23.7789	23.8906	26.2518	23.8552	24.7565	24.7995	23.1327	21.9881	25.2943	24.6333	25.4335	23.1258	23.9856	23.9696	26.0912	25.8587	23.9406	23.3795	25.3737	25.3948	25.3484	25.2148	23.6721	24.0797	25.4297	25.1006
+	6.04636	-0.869587	E9KL23	Alpha-1-antitrypsin	SERPINA1	447	55	1	323.31	37.0178	37.1107	37.687	37.6999	37.1218	37.2216	37.3785	37.2753	37.2232	37.3907	37.4755	37.5566	37.6578	37.6456	38.1631	38.0331	37.849	37.914	37.4436	37.2039	36.9942	37.1825	37.67	37.6016	37.5574	37.9042	37.9985	38.0647	38.2012	38.1404	37.2629	37.302	36.6858	36.6682	38.0374	37.9043	39.4263	39.5755	38.3887	38.5976
+	5.01457	-0.857773	D6R934	Complement C1q subcomponent subunit B	C1QB	50	11	11	177.03	29.5385	29.8171	30.3963	30.3984	29.2794	30.0128	30.7737	30.1251	29.6956	29.8703	31.0384	30.4574	31.54	31.1533	29.8463	30.057	30.8228	30.4276	30.0625	30.0675	30.2541	30.026	30.0734	30.4617	30.483	30.7241	29.8042	30.3908	30.2471	30.2133	31.0343	31.1325	30.928	30.7311	30.2508	30.1404	30.9946	31.1152	31.8482	31.9195
+	1.98072	-0.856994	Q569I7			663	7	2	11.109	25.2485	26.0022	22.7815	25.3277	26.3593	25.7612	26.3064	26.0999	25.4646	24.526	25.8021	26.0182	25.7383	25.5932	24.0402	23.7376	22.7401	24.879	24.2628	23.6487	23.0893	22.5245	25.9234	23.0314	23.7809	24.0877	23.5405	24.4628	24.9276	25.0135	23.3672	24.3575	24.5899	25.3503	25.7735	25.114	25.7508	25.3798	26.0865	23.9776
+	2.07212	-0.822246	Q59FC6	Endoplasmin	TRA1	578	6	4	14.467	24.4678	24.6413	21.3328	24.434	24.7799	25.3665	25.4664	25.6626	25.0511	24.2753	24.1188	24.7255	25.1284	24.8602	25.8407	25.7678	24.0479	24.6523	25.0253	25.1702	25.0104	25.0406	24.4066	24.0914	25.0555	25.1863	21.6674	24.3943	25.1534	25.4094	25.0439	24.7814	24.1001	25.367	25.2751	26.131	25.6333	25.4796	27.2386	23.9665
+	2.08383	-0.801994	P68366	Tubulin alpha-4A chain	TUBA4A	625	12	4	198.63	29.0694	29.0481	28.1137	27.877	29.0628	28.8808	30.2532	30.427	27.4655	27.2377	25.1195	22.7084	24.9329	23.5821	24.5942	23.5915	24.4157	22.4006	25.6813	24.6303	24.0923	24.1803	24.7941	23.695	23.7552	23.6044	23.8256	25.6629	24.1128	25.8482	24.1898	25.07	26.5298	25.2214	25.6125	25.9417	24.5805	25.6432	26.0662	24.5322
+	4.80907	-0.786901	P02671	Fibrinogen alpha chain	FGA	512	58	58	323.31	36.9144	36.9467	37.2789	37.2688	37.2327	37.2886	36.45	36.6274	37.1099	36.9649	35.9861	36.1038	37.329	37.2147	36.3089	36.3602	36.1469	36.2938	35.5946	35.5099	35.1433	35.247	35.7748	35.8676	36.1881	36.2126	35.9433	35.9419	35.4668	35.4755	35.3727	35.2955	36.1153	36.2981	36.9925	36.9308	36.8239	36.7502	37.1887	37.3774
+	1.81207	-0.769239	V9HW80	Transitional endoplasmic reticulum ATPase	HEL-S-70	619	5	5	10.939	24.3558	24.3333	24.4531	24.4732	24.5765	24.8147	25.3025	25.2113	21.9261	22.1634	24.4041	23.8292	25.7317	23.1226	23.7021	25.104	23.6823	26.1069	24.4853	24.2946	23.7311	24.1092	24.0599	24.677	24.7371	25.2533	24.3474	23.1688	24.211	23.3655	25.1143	26.2939	24.8653	23.8219	27.7484	23.7156	26.6246	25.0096	24.9961	24.8287
+	1.73039	-0.730941	Q6MZL2		DKFZp686M0562	690	4	3	71.549	25.7719	26.1938	25.4964	25.7037	24.5014	22.2689	24.4717	25.7319	26.4133	26.0838	24.4827	24.8534	25.0921	25.3447	24.5769	23.9735	23.0627	24.742	23.9638	25.706	22.6879	25.4376	24.8858	24.8487	24.7909	25.2381	25.0226	24.8436	24.2121	23.1284	23.6368	24.2822	25.5637	26.6176	25.612	24.4066	25.2354	26.124	26.8417	24.5518
+	3.11197	-0.705536	A0A024R035	Complement component C9	C9	5	26	24	323.31	31.5254	31.4941	31.366	31.1913	31.6471	31.7982	31.6818	31.331	31.4345	31.3173	32.226	32.4362	32.4024	32.3256	32.697	32.8662	31.4888	31.4843	32.7827	32.7409	30.8991	30.8121	32.9172	32.8111	33.6378	33.4615	33.2106	32.9544	32.6079	32.6611	32.8563	33.027	32.3236	32.3643	32.8262	32.6114	32.7328	33.1767	32.9226	32.7328
+	2.80155	-0.644692	Q03591	Complement factor H-related protein 1	CFHR1	632	14	3	323.31	28.242	28.1648	29.6815	29.8968	28.7489	29.0207	28.158	28.3672	28.3146	28.1455	29.7971	29.7176	29.5002	29.5942	30.5477	30.4573	29.4335	29.2606	30.2055	30.0536	29.6173	29.8515	28.8534	28.9664	29.9271	29.914	29.509	29.4234	29.4357	29.4551	28.3547	28.6792	28.2769	28.808	30.2719	30.6915	29.7675	29.6721	29.313	29.8712
+	5.9518	-0.637898	P08697	Alpha-2-antiplasmin	SERPINF2	560	26	26	323.31	32.6965	32.7351	32.8961	32.6728	32.6888	32.6635	32.4498	32.3263	32.2711	32.4987	32.0318	32.0118	32.2471	32.1866	32.2005	32.1846	32.2141	32.3626	32.1203	31.7811	31.9085	31.9886	32.3851	32.1273	31.5228	31.6978	31.863	31.9459	32.2946	32.4129	31.9713	31.5996	32.3596	32.133	32.6981	32.7088	32.8832	32.8058	32.8068	32.8343
+	7.82874	-0.637888	B2RMS9	Inter-alpha-trypsin inhibitor heavy chain H4	ITIH4	318	58	2	323.31	34.518	34.5215	34.3555	34.2844	34.4909	34.5766	33.647	33.8562	34.1817	34.0885	34.4526	34.3664	34.3164	34.2777	34.6113	34.6388	34.1617	34.0199	34.9304	34.7765	34.3055	34.1706	34.6017	34.4292	34.7755	34.8994	34.8595	34.8766	34.685	34.578	34.2221	34.2264	34.488	34.6016	34.8752	34.8621	35.7591	35.4721	34.9962	35.2111
+	3.75038	-0.557138	A0A140VKF3	Pigment epithelium-derived factor	SERPINF1	201	15	15	323.31	31.2137	31.153	30.5095	30.5654	31.0936	31.2871	31.0404	30.8842	31.1846	31.2189	30.4446	30.475	30.1211	29.8114	30.9412	30.6816	30.817	30.8136	31.0281	30.7155	31.1669	31.2643	30.798	30.5355	30.89	31.0155	31.1385	31.1336	30.8599	31.0042	30.9051	31.0068	31.2909	31.3523	31.0248	31.068	31.6999	31.7144	31.1226	31.328
+	2.04082	-0.515924	B3KX75	Neural cell adhesion molecule L1-like protein	CHL1	96	5	5	6.3654	25.1193	25.1847	24.9696	24.8175	24.3744	24.4786	25.2905	25.1735	24.651	24.6793	25.2608	25.2596	24.6882	24.9001	24.1775	23.9994	23.8638	25.0724	25.7859	24.6546	24.0796	24.0798	24.9324	24.7757	24.1795	24.3745	24.1945	25.2332	24.3949	24.5518	25.0366	25.0758	23.6569	23.5893	24.7198	25.6905	24.4984	26.394	25.0611	24.5739
+	3.00579	0.475516	P07357	Complement component C8 alpha chain	C8A	550	18	18	323.31	29.8114	29.7916	30.7697	30.8682	31.1216	30.8265	29.8938	29.9364	30.4514	30.1065	30.956	30.9601	30.6897	30.6473	30.5314	30.7543	30.2934	30.233	31.0996	31.1123	30.4174	30.4955	31.384	31.3101	30.3899	30.3954	30.903	30.7919	30.353	30.4613	31.3361	31.2501	30.554	30.112	29.7994	30.068	29.3342	29.4695	29.8497	29.9628
+	2.27164	0.483449	A0A0S2Z4K3	Vitamin K-dependent protein S	PROS1	154	25	25	323.31	31.7441	32.0006	31.7842	31.5315	31.9026	31.9731	32.2944	32.0443	32.0929	31.8187	32.3139	32.4843	32.6656	32.5707	32.6498	32.5286	33.0252	33.1073	32.4787	32.4777	32.38	32.3581	31.6608	31.7264	31.9196	31.9989	33.2588	33.0067	32.8803	32.9007	32.0863	31.9167	31.1282	31.2179	31.6727	31.5779	31.3486	31.5766	31.2621	31.4898
+	2.06166	0.530564	A0A0A0MRJ7	Coagulation factor V	F5	105	51	38	323.31	31.3298	31.2095	30.7376	30.7115	30.1455	29.9567	30.4932	30.6569	30.4878	30.6429	31.1315	31.2091	31.1892	31.2685	31.0256	31.2448	30.5911	30.763	30.5009	30.6574	30.6909	30.7376	30.8793	30.8456	31.3225	31.3115	31.4516	31.312	31.5145	31.4866	30.8251	30.9402	31.2934	31.3693	30.6973	30.7831	30.2001	30.0636	28.1509	29.2549
+	3.03682	0.550345	P0C0L4	Complement C4-A	C4A	564	128	1	323.31	36.452	36.5753	36.38	36.3756	36.7617	36.6872	36.2788	36.1725	35.9792	36.1358	36.8116	36.7828	37.2521	37.2652	37.0658	37.0284	36.1379	36.1667	37.4425	37.2978	36.7816	36.73	36.5474	36.6369	37.4418	37.5569	36.7749	36.7294	36.8706	36.8401	37.3825	37.3924	36.7844	36.6434	35.9136	35.8854	35.9252	35.8352	35.617	35.9104
+	2.32233	0.587639	P20851	C4b-binding protein beta chain	C4BPB	588	7	7	160.08	31.0751	30.8725	30.4616	30.2557	31.1701	31.1365	30.7306	30.4933	31.0739	31.3747	30.7836	30.8521	30.843	30.9738	31.7542	31.832	31.7823	31.5884	31.4122	31.2544	31.0475	31.1417	30.3637	30.9535	30.9721	30.7489	32.133	32.3321	32.089	32.0996	31.4898	31.5646	30.9532	30.9102	30.6322	30.1511	29.4632	29.981	29.857	29.6726
+	4.77872	0.62652	B4DRF2			347	23	1	323.31	30.8748	30.9858	30.765	31.0128	30.8989	30.9644	30.4197	30.5494	31.5307	31.364	30.8128	30.7778	31.4449	31.3517	31.3591	31.3299	30.9764	30.9919	31.8732	31.8973	31.6121	31.9356	31.7652	31.712	31.5775	31.673	31.5835	31.6978	31.5098	31.6248	31.6277	31.6143	31.7431	31.4767	30.8915	30.8364	30.4853	30.4541	30.0957	30.0053
+	4.5949	0.645937	V9HWD8	Alpha-1B-glycoprotein	HEL-S-163pA	530	21	21	323.31	34.5782	34.6017	35.05	35.0442	34.5131	34.92	34.7125	34.6021	34.2199	34.5019	34.6624	34.5574	34.6423	34.6195	34.4005	34.3164	34.784	35.0319	34.7682	34.6034	34.5996	34.7719	34.1194	34.2202	34.4499	34.1721	35.0331	35.0466	35.3523	35.3316	35.3297	35.3428	34.5834	34.3236	33.9974	33.8592	34.2805	34.5119	33.1419	33.1076
+	2.53257	0.647852	Q14520	Hyaluronan-binding protein 2	HABP2	648	23	23	323.31	31.1513	31.3464	31.7829	31.6485	31.3311	31.305	31.9271	31.6757	31.242	31.1814	31.567	31.4271	31.7991	31.8244	32.0482	31.9272	32.2928	32.3093	32.3329	32.221	31.8541	32.1176	31.5189	31.4312	31.8829	31.8349	32.3685	32.3012	31.6297	31.7226	31.8483	31.9699	32.4539	32.2399	31.6767	31.3447	29.4221	28.9381	31.2256	31.1257
+	2.56571	0.665038	F2RM37	Coagulation factor IX	F9 p22	452	16	16	123.5	28.9765	28.9792	28.3462	28.6649	28.7272	28.5189	29.5808	29.8589	29.3683	29.3623	29.9258	30.1169	29.8421	29.8329	29.2687	29.4924	29.6895	29.2945	30.2991	30.2437	30.1813	29.9762	29.9788	30.1917	30.4675	30.6151	30.408	30.4257	30.1289	30.1278	30.0471	29.9795	30.1203	29.2714	30.4991	30.2492	28.0028	28.3142	27.9632	28.1848
+	1.76243	0.718616	P11226	Mannose-binding protein C	MBL2	574	8	8	76.917	26.3409	26.5281	25.3508	25.1765	25.9805	26.1746	25.4342	25.9176	25.2223	25.6288	25.5947	26.2035	26.8662	26.6713	24.4093	23.9791	24.9449	25.7581	25.9176	26.0157	26.1986	26.0547	25.736	26.2395	27.0404	27.002	26.238	26.1659	26.6675	26.17	26.7257	26.9038	25.3772	24.8902	26.3332	26.8065	24.9392	25.901	24.4568	26.8482
+	2.12076	0.731851	E9PHK0	Tetranectin	CLEC3B	18	10	1	323.31	29.7668	29.7356	29.3807	29.4273	29.6922	29.733	29.525	29.7972	29.314	29.6002	30.2527	30.2441	29.6924	29.8108	28.5265	28.7109	28.5128	28.4633	28.4959	28.6208	28.5473	29.0463	29.9073	29.9255	28.3543	28.8479	28.6041	29.7745	29.94	30.2401	28.3758	29.0333	28.3398	29.3577	28.9732	29.1467	28.4066	27.7348	25.272	28.5026
+	4.92614	0.733071	B4E1D8			360	40	2	323.31	34.4587	34.4599	33.0853	33.4139	33.9276	34.1573	34.1622	34.1282	33.7607	33.8195	35.1866	35.1141	35.0623	34.9995	35.5353	35.7928	34.5369	34.5347	35.3383	35.4823	34.6189	34.6928	34.5103	34.4861	34.792	35.2527	35.569	35.7172	34.896	34.8651	35.0688	35.2511	35.0662	35.1057	34.2868	34.3691	33.8337	33.9801	33.8538	33.7106
+	5.21849	0.751705	A0A024R3E3	Apolipoprotein A-I	APOA1	19	56	55	323.31	37.3167	37.3209	38.3551	38.3457	38.2919	38.2929	37.8619	37.8184	38.036	37.8821	38.2187	38.1631	37.8147	37.7854	37.4516	37.4914	37.9158	37.9392	37.3698	37.3546	38.0726	38.0113	37.4168	37.416	36.5747	36.556	37.69	37.6577	37.9166	38.1348	37.622	37.5495	37.8139	37.6363	37.3671	37.2756	36.2462	36.3569	36.4094	36.2869
+	5.46813	0.756793	V9HWI6	Vitamin D-binding protein	HEL-S-51	520	44	4	323.31	35.5844	35.5289	35.068	35.2957	35.3317	35.3355	35.4969	35.5538	35.0042	35.3779	35.6833	35.549	35.5081	35.4651	34.9301	34.9945	34.7863	34.8226	35.4449	35.3302	34.8555	34.919	35.1794	35.3311	34.6036	34.7573	35.5345	35.3744	35.8773	35.7995	35.3224	35.2952	34.5126	34.5382	34.326	34.319	33.7376	33.6872	33.801	33.7926
+	3.21754	0.772843	K7ERI9	Apolipoprotein C-I	APOC1	6	6	6	212.57	32.2136	31.9191	31.2817	31.5166	31.7451	32.0834	32.0919	32.2455	32.5613	32.6286	33.1772	33.4986	33.3624	33.3326	31.6945	31.8985	32.8529	32.7785	32.0247	31.3359	32.9295	32.8949	32.41	32.1007	31.667	31.7465	32.3495	31.8455	33.3619	33.4572	32.1327	32.3351	32.5021	32.674	31.7843	31.6532	31.8888	31.3958	30.7146	30.7021
+	3.19611	0.786208	P48740	Mannan-binding lectin serine protease 1	MASP1	616	17	8	131.27	28.4932	28.8421	27.8887	27.8596	28.1622	28.333	27.934	27.9195	28.6754	29.0824	28.6671	28.7604	28.6005	28.8199	29.0712	28.9347	28.3008	28.6202	28.8865	28.6357	28.7414	28.3262	28.3336	28.4522	28.1883	28.188	28.5165	28.2474	28.7864	28.6543	28.2324	28.4894	28.3014	28.3279	28.3044	27.8134	27.6677	28.5884	28.0138	26.3495
+	2.6215	0.826152	C9JV77	Alpha-2-HS-glycoprotein	AHSG	376	13	7	323.31	34.703	34.6418	35.2136	35.3735	35.1021	35.3032	35.2233	35.502	34.6699	34.9463	35.0156	34.7981	34.5343	34.6042	33.4631	33.4522	34.9291	34.7205	34.2482	33.8331	34.8247	34.729	34.9822	35.1648	34.1367	33.5804	34.502	34.4452	34.4333	34.6004	34.5991	34.7409	32.4308	32.785	32.9724	32.4079	33.4572	33.3105	31.7172	31.6461
+	3.74977	0.826214	Q5T985	Inter-alpha-trypsin inhibitor heavy chain H2	ITIH2	253	41	41	323.31	35.0258	35.0885	34.3062	34.4802	34.8788	34.6461	34.8711	34.9752	34.7063	34.7826	35.0988	35.1402	35.0944	35.1862	34.1052	34.0234	35.2433	35.2226	34.2111	34.3104	35.2217	35.041	35.4457	35.2625	35.5778	35.854	34.741	34.9329	35.1875	35.2424	34.5629	34.6229	35.9976	35.9897	34.6468	34.3176	34.1862	33.8513	33.4222	33.1397
+	2.24313	0.880658	A0A024R1Q4	Apolipoprotein L1	APOL1	11	17	3	323.31	31.1079	30.9297	31.3001	30.9356	30.7254	30.6473	30.9761	30.9528	30.2321	30.1466	31.0588	30.9557	31.3628	31.2902	30.7014	30.6529	31.4014	31.1641	31.4782	31.4931	30.7871	30.2703	30.7706	30.5129	29.7343	29.7564	31.5749	31.3172	31.3581	31.234	30.6921	30.8256	29.6171	29.5779	31.0607	30.8464	30.1296	30.1198	27.0188	26.7493
+	3.80866	0.890822	P08185	Corticosteroid-binding globulin	SERPINA6	555	13	13	199.23	30.6375	30.7264	31.3024	31.3005	30.3455	30.5384	30.5431	30.5585	30.0688	30.0596	31.7758	31.6957	31.7812	31.7854	29.1644	29.0561	30.3239	29.9229	31.1397	30.8282	30.7679	30.6906	31.894	31.7942	30.9076	31.0958	31.07	30.9324	31.2308	31.4061	31.2443	31.1558	30.9026	30.9461	29.3174	29.3073	30.3235	30.3081	29.5078	29.6238
+	1.59313	0.894982	A2J1N6			231	8	4	28.674	27.8451	28.0821	26.4199	26.525	27.1093	27.176	28.7283	29.0701	26.0515	23.5708	28.1493	28.5878	28.0912	27.9883	27.8746	27.8205	28.0322	27.486	28.8851	27.9282	28.0458	29.0949	27.7672	27.4683	27.9018	24.8611	29.072	29.1785	28.5961	28.2754	29.1895	29.2123	27.8249	28.7149	27.2985	25.8965	26.1693	25.9188	26.0434	24.4367
+	2.28961	0.906005	V9HWB4	78 kDa glucose-regulated protein	HEL-S-89n	573	16	15	45.314	26.1776	25.9217	26.3758	26.4101	26.173	26.3185	27.0017	27.1295	25.5975	25.2802	24.5553	25.5335	25.9484	25.9712	25.9204	26.0919	25.984	26.1982	25.669	25.8409	26.8794	26.9692	25.5811	25.4247	25.1929	25.4757	25.5698	24.1914	26.7098	26.8484	24.2264	23.4006	25.4992	25.5557	24.8288	25.0108	26.4923	26.7711	23.4486	23.1474
+	2.88547	0.910747	P04196	Histidine-rich glycoprotein	HRG	529	25	2	323.31	33.2339	33.0678	33.168	33.1643	33.2919	33.2877	33.3364	33.3761	33.8507	33.8734	32.9117	33.076	33.1945	32.9893	32.3864	32.4081	32.7963	32.846	32.0817	32.2745	33.8388	33.7155	33.1672	33.1686	32.4115	32.0182	32.8827	32.6585	34.0693	34.0182	31.9067	32.1554	32.9129	32.8022	30.6279	30.9876	30.2265	29.9345	32.0737	31.8454
+	5.62698	0.94259	Q6PIL8		IGK@	703	22	3	323.31	36.5567	36.4954	36.7746	36.6928	37.4804	37.3742	37.6029	37.6488	37.0107	37.0817	37.468	37.1908	37.5131	37.5796	37.2576	37.3383	38.0958	37.9865	37.9912	38.0357	37.2541	37.434	37.1406	37.3976	37.7481	37.2711	37.2368	36.96	37.0269	37.1823	37.8449	37.8864	37.9146	37.6772	36.6532	36.7072	36.199	35.7087	35.7714	36.5598
+	7.33658	0.965008	P02787	Serotransferrin	TF	522	96	2	323.31	38.0969	38.1438	38.7117	38.7211	38.2404	38.1393	38.3432	38.3496	38.5663	38.5333	38.3818	38.3585	38.3383	38.3585	37.4499	37.4548	38.3678	38.2899	37.7984	37.762	37.7425	37.7739	38.227	38.1905	37.1327	37.1091	38.2607	38.3371	38.2945	38.3794	38.429	38.3634	38.243	38.211	37.1936	37.081	36.7739	36.6171	36.1392	36.0894
+	6.90758	0.978087	D9ZGG2	Vitronectin	VTN	445	27	23	323.31	34.8712	34.7311	34.9495	35.0401	34.4675	34.5593	34.6998	34.6929	33.9501	33.8162	34.964	35.0777	34.26	34.2572	34.3395	34.3421	34.9707	34.7126	34.5524	34.4438	34.3151	34.3871	34.9644	34.9634	35.0072	34.9813	34.5362	34.4542	34.7979	34.7868	33.7762	33.8309	34.5917	34.5495	33.9743	33.6642	33.0654	32.7114	32.7501	32.7971
+	7.2235	0.986012	P00747	Plasminogen	PLG	497	63	61	323.31	34.2213	34.2763	34.8192	34.8776	34.5119	34.6069	34.4982	34.3555	34.3573	34.6267	34.7479	34.8297	35.0024	34.9407	34.6251	34.6481	34.701	34.5893	34.8712	34.9815	34.5339	34.5184	34.3125	34.3614	33.9852	33.9931	35.134	35.0914	35.0398	35.0355	34.8718	34.9382	34.44	34.62	34.0331	33.9095	32.5964	32.6184	33.2688	33.3275
+	3.9628	0.997361	P01591	Immunoglobulin J chain	IGJ	504	10	10	323.31	33.8838	34.027	32.2165	32.1988	32.0253	32.11	33.4848	33.7909	32.6754	32.5707	33.4285	33.4022	33.6139	33.4961	32.1922	32.1703	34.1679	34.156	33.4239	33.4619	33.8902	34.1312	34.1753	34.2378	32.8306	32.7993	31.9352	32.3637	32.6081	32.7087	33.0756	33.4783	32.1872	32.4117	32.8862	33.4447	31.5487	31.6395	31.9779	32.0335
+	3.04424	1.00751	P03951	Coagulation factor XI	F11	525	16	15	145.22	27.8941	27.9653	27.8448	27.9328	28.0509	27.4948	27.6744	27.684	27.6301	27.5271	28.2535	27.9951	27.7512	27.8518	28.4204	28.3719	28.4101	28.3115	27.6982	27.7369	26.7079	27.2272	27.309	27.4573	27.3757	27.4557	28.373	28.6189	28.5142	28.6552	26.6991	27.12	27.1754	27.2563	26.674	28.3687	26.1992	24.9195	26.5274	26.0239
+	1.48825	1.0113	A0N071	Hemoglobin subunit delta	HBD	215	13	3	58.055	26.3669	26.6901	22.5309	22.2475	24.3517	23.5312	23.6688	25.747	28.0169	28.119	27.0097	26.9311	26.8523	26.697	27.8168	27.7685	27.6742	23.197	27.6736	27.6608	27.7335	27.1126	27.8831	27.7114	26.6284	24.8695	26.644	26.6197	28.2012	28.1746	28.0129	27.6875	24.9553	24.9578	24.1414	25.2208	28.687	28.5024	23.5337	25.1148
+	3.35641	1.01873	P13671	Complement component C6	C6	575	31	5	323.31	30.7035	30.7194	30.8353	30.9487	31.1126	30.941	30.2178	30.0103	30.704	30.287	31.41	31.5334	31.4308	31.4907	31.1602	31.0218	30.4667	30.4416	31.5668	31.2407	30.3198	30.2335	31.486	31.4957	30.4288	30.9177	31.686	31.6387	31.4544	31.3756	31.7758	31.4349	30.1099	30.0932	30.4852	30.3644	28.7274	28.6777	29.1686	27.3416
+	3.08873	1.03485	E9KL36	Transthyretin	HEL111	268	15	15	323.31	35.6323	35.7048	35.5625	35.7823	35.7259	35.7009	35.6713	35.7056	35.8443	35.5944	35.6397	35.6402	35.8587	35.7904	33.9213	34.0065	35.8052	35.9456	34.0396	33.8693	36.5205	36.4104	35.4604	35.439	34.8418	35.2116	34.599	34.1709	35.7874	35.6406	34.4718	34.4999	34.53	34.3565	34.6131	34.4415	32.0953	32.1185	34.3877	32.9385
+	1.73398	1.05	Q6FHW3	Complement factor D	DF	271	9	9	88.024	27.1875	27.306	28.1713	27.7923	26.8757	27.3929	27.7843	28.1844	27.5724	28.4167	27.8108	27.7416	28.2167	28.0926	27.1179	27.1037	27.4855	28.3844	27.6941	26.5183	27.786	27.3848	26.7317	26.7486	28.4932	27.8769	27.3005	27.6151	28.1327	28.0786	28.7686	28.563	25.3834	24.3623	25.9588	26.7114	28.5356	27.8153	23.1548	26.6501
+	2.61337	1.05545	P23142	Fibulin-1	FBLN1	592	21	6	323.31	29.7806	30.0093	29.7659	29.8137	29.4831	29.6695	29.8269	29.6742	28.7246	29.0062	29.74	29.6922	29.3379	29.7495	29.3369	29.5782	29.3673	29.1478	29.0943	28.7058	29.4697	29.2091	29.6984	29.3362	29.2808	29.6304	28.9982	29.0439	29.7747	29.4961	28.8587	29.0333	29.8384	29.7831	24.3819	25.0432	29.4828	29.3081	29.6327	29.3239
+	9.02914	1.06053	P02760	Protein AMBP	AMBP	518	20	17	323.31	33.5818	33.538	33.305	33.3147	33.6799	33.7764	33.69	33.6964	33.847	33.8682	34.1437	34.2037	34.0546	33.9132	33.255	33.2811	33.947	33.8831	33.7881	33.9004	34.0365	34.0571	33.7596	34.1016	34.1372	34.1201	33.8175	33.825	33.8972	33.9918	33.6724	33.8111	33.1642	33.2416	32.2701	31.8445	33.2693	33.466	32.6085	32.954
+	13.287	1.06463	A0A024R962		hCG_40889	43	78	2	323.31	35.0052	34.998	34.7707	34.8378	34.7841	34.9209	34.4335	34.5122	35.0972	35.0414	35.099	35.0447	35.286	35.2469	35.4479	35.577	35.0102	35.0477	35.2029	35.189	35.1527	35.0335	34.9711	35.0322	34.5811	34.7742	35.6265	35.5518	35.5545	35.4915	35.2315	35.3975	34.6038	34.8706	33.691	33.6282	33.9213	33.6902	34.1894	34.2238
+	8.16668	1.06497	P00734	Prothrombin	F2	493	41	32	323.31	35.429	35.5837	35.044	35.1364	35.0855	35.113	34.9474	34.8002	34.6167	34.4764	35.18	35.196	35.2944	35.2972	35.1396	35.0533	34.9644	35.0927	35.0223	34.9206	35.2835	35.304	34.9424	34.912	34.8147	35.0222	34.931	34.8759	34.9982	35.1866	34.892	34.8094	33.9495	33.7	34.2251	34.1951	32.8124	32.8668	33.2802	33.4833
+	2.30548	1.09399	Q13790	Apolipoprotein F	APOF	647	5	5	182.19	29.2749	29.5509	29.7372	29.5925	30.3554	29.6816	29.3543	29.5502	29.6671	29.6105	29.8699	29.9164	29.6464	29.4862	30.4216	30.4956	29.1095	29.0963	28.9112	29.8473	28.364	28.6926	30.4305	30.4113	29.2583	28.9712	29.8757	30.0512	29.6657	29.9502	28.2724	28.7011	28.4639	28.5365	27.7182	28.5447	29.3555	29.5349	27.2287	27.3885
+	1.96964	1.10914	Q9UL89			758	4	2	121.8	24.1287	26.7312	22.8234	25.0057	26.6535	26.3553	27.3388	26.8087	28.2242	28.0385	28.4668	28.623	27.76	27.2148	28.0879	27.8709	27.9203	27.5432	24.1958	24.9274	27.3634	26.7519	27.4734	27.2166	27.5861	27.4233	27.0225	26.704	28.0872	28.1625	27.0548	25.9009	25.2534	24.122	25.5444	26.4559	25.0941	25.3884	24.2635	25.9862
+	2.84721	1.13712	Q53GN8	Hepatocyte growth factor-like protein	MST1	460	19	14	167.59	27.7384	27.4465	27.6518	27.7459	27.2145	27.2433	25.8742	26.1088	27.1056	27.0458	27.6015	27.6518	27.5812	27.7137	27.6321	27.631	27.0811	27.4825	27.7502	27.2598	26.8226	27.196	27.391	27.4562	26.5985	26.4223	27.4531	27.4626	27.844	27.7707	27.4561	27.5661	26.9004	24.5175	25.3196	24.3672	24.9057	26.3003	24.7783	24.7589
+	3.86233	1.14593	C9JF17	Apolipoprotein D	APOD	388	11	11	178.68	29.6282	29.9599	30.3708	30.3202	30.1672	30.2774	30.5125	30.8197	30.8056	30.8048	30.5898	31.1099	30.0227	30.2553	31.4761	31.6553	31.2989	31.4311	31.0807	31.2832	31.4982	31.4483	30.2391	30.4604	30.0231	30.0562	31.3139	30.8703	31.7289	31.5388	30.8483	31.1521	33.3363	33.4121	30.2849	29.9781	30.4241	30.7117	30.3583	30.409
+	2.22691	1.15366	B1N7B6			293	6	2	51.569	28.4319	28.4679	28.195	28.2551	28.5339	27.9522	30.0186	28.5594	28.9369	29.3104	29.3362	29.3614	29.7934	29.6307	29.6751	29.4456	29.3491	29.1429	29.4331	29.3695	28.4337	28.65	29.2396	29.1665	28.4984	28.6926	29.0296	29.2149	28.9504	29.1496	29.5966	29.4419	29.7101	29.85	29.8427	28.7457	29.7101	24.7542	24.4777	29.0821
+	1.7243	1.20764	A0A068LKQ2			62	2	1	52.188	27.5609	27.6686	25.6658	21.4924	23.6176	24.5425	25.3998	22.5342	28.3238	26.1683	28.8789	29.3058	27.2844	27.4166	27.7753	27.6816	26.8557	25.3055	27.9008	28.0856	27.5008	27.2766	28.789	28.8726	27.6019	27.7447	23.1427	26.8642	24.633	23.5107	27.9268	27.9151	27.895	27.7625	25.8995	26.3885	25.2991	25.8971	24.898	26.5402
+	4.80528	1.21239	O00187	Mannan-binding lectin serine protease 2	MASP2	480	5	5	77.605	26.6164	26.3822	25.6698	25.7519	25.6845	26.1895	25.3045	25.5418	25.8573	25.9943	25.5622	25.6033	26.3034	26.1794	27.2896	27.4693	26.9586	26.6193	27.0112	27.1579	26.1815	26.2455	26.2191	26.061	26.6566	26.7651	26.5863	26.5543	25.5413	25.7719	27.1803	26.3643	26.9309	26.9654	25.5624	24.5138	26.6675	25.3008	25.4453	23.8704
+	1.79967	1.32641	A0A0A0MS15		IGHV3-49	108	4	3	19.33	27.4751	27.6365	27.0717	26.4654	28.2961	27.4444	27.9847	28.2996	23.5816	28.4263	29.8727	29.0341	27.6214	27.892	24.9781	24.0001	28.7422	28.6949	28.6746	29.1985	28.464	29.0477	29.95	29.8324	27.2721	28.0783	29.2147	28.5809	28.8964	28.8508	29.5571	29.3567	29.5361	29.2721	29.7572	28.8732	24.8201	25.1536	28.3173	26.7329
+	1.42219	1.32884	V9HW34		HEL-213	789	21	2	4.2772	21.5145	27.7193	27.2969	24.7947	27.433	27.3484	28.3558	28.6898	22.8729	23.043	28.8998	28.75	28.0247	28.4689	28.0249	24.6336	29.0065	28.9054	28.6878	28.8427	27.9095	27.9395	29.3177	29.4166	28.1834	28.3945	24.5328	27.2967	27.5817	27.7275	28.8355	23.8374	24.8683	25.8467	24.641	26.6649	28.2093	25.8705	24.0893	25.3172
+	2.09458	1.33635	Q6ZVX0			708	21	1	69.994	28.8545	28.8323	26.4922	26.8342	28.1776	28.2263	27.5738	27.6398	28.4386	27.8277	29.301	29.3214	28.7731	28.8797	28.7456	28.7416	28.4492	28.55	30.7671	30.8244	30.0404	30.0062	29.4221	29.4015	27.2703	27.3324	26.0613	24.9861	25.9417	25.7395	28.5354	29.1226	28.2878	28.4716	26.6902	28.1917	27.1281	28.3744	26.9538	28.1974
+	2.10725	1.35311	O95445	Apolipoprotein M	APOM	488	9	9	169.96	29.3671	29.8028	29.4011	29.7652	29.2749	29.7689	29.4832	29.4388	30.0565	30.2233	30.5533	30.5525	31.2799	31.297	30.3122	30.249	29.9679	29.7829	30.2706	30.0508	31.0444	30.6105	30.1647	30.0358	29.3991	29.8783	30.068	30.2519	30.6922	30.7284	30.0666	29.5782	29.375	28.2896	30.3355	30.0328	28.1803	26.2532	22.7248	25.1587
+	2.5236	1.36277	P36980	Complement factor H-related protein 2	CFHR2	609	8	4	37.903	25.2823	25.3755	23.9544	22.4261	26.4766	26.5708	26.4417	26.7558	27.2434	26.6316	27.6859	27.697	27.5687	27.627	29.2338	29.2366	27.9665	27.853	27.6084	27.5379	27.4421	27.4392	27.8071	27.6339	27.6	27.9306	27.1639	27.4584	27.4727	27.8336	27.8312	22.401	26.6812	27.0073	26.4332	24.1322	25.2264	26.5386	25.3458	26.2827
+	3.21518	1.36484	Q5NV92		V5-6	676	3	3	32.99	26.882	21.86	21.7074	24.0312	24.1798	25.4606	24.4175	24.0758	21.9246	24.4393	27.9741	27.9165	27.653	27.4983	27.2636	27.2637	27.7852	27.6726	27.6319	27.8822	27.2065	27.2594	24.6634	24.8108	26.2269	24.2164	27.2618	27.6821	26.5787	26.1396	26.727	24.572	26.758	24.5796	27.2115	26.3239	25.0189	26.3661	24.4857	23.9798
+	1.89515	1.36886	B7Z6P1	Actin, alpha skeletal muscle	ACTA1	278	11	1	51.85	29.6851	29.8046	28.815	28.75	28.9784	28.893	29.6529	29.6107	23.0273	24.3854	26.3425	26.4941	27.7653	27.7604	27.7839	27.7892	25.3288	23.6002	23.6883	24.006	23.0552	25.834	26.6221	23.0296	24.7514	24.0908	27.4015	27.3373	29.4073	29.5095	25.0836	25.4545	25.0507	24.5997	26.9034	24.3616	23.8828	24.7194	24.7505	23.8488
+	2.50569	1.4468	Q9UL90			759	8	2	287.88	28.4002	27.7017	27.3172	27.2719	28.3719	28.4654	28.0633	28.3407	28.4052	28.3544	29.2334	28.817	28.5229	28.7259	27.7624	27.7446	27.6952	28.3122	28.5601	28.4511	28.1742	27.9066	28.6316	28.9401	26.1726	26.3611	27.0424	27.2485	26.9259	27.6989	28.8179	29.1944	27.9811	27.9683	26.2461	29.1202	26.2357	26.6893	25.6327	23.7903
+	1.93061	1.46625	A0A0X9T0H6			159	5	1	20.572	26.945	26.7103	27.3958	27.0345	27.7522	27.0342	27.1388	27.0764	27.5229	27.938	26.9289	27.3691	26.4901	26.3385	23.5417	22.7906	24.0138	23.9049	28.626	29.3609	27.7055	27.8647	26.311	24.2548	28.791	29.123	28.0494	28.2744	27.8981	27.8549	27.5055	27.9391	27.7255	28.0522	25.608	24.6372	26.2651	25.2941	25.6843	27.8951
+	1.65586	1.4776	C9JB55		TF	386	8	1	4.7791	28.4214	27.743	23.1438	28.1874	27.8648	27.6882	28.9819	29.0634	28.5988	28.6842	27.905	28.1911	27.3872	27.7364	22.8624	24.6037	29.6875	28.8655	23.4991	25.7384	28.7003	28.8518	24.2242	23.7348	24.5394	23.7386	28.7443	29.0104	29.3827	29.2342	29.2524	29.5649	25.485	24.9729	24.8841	26.6395	27.295	25.5045	26.1471	25.8613
+	2.89668	1.51025	A0A140VK24	Phosphatidylcholine-sterol acyltransferase	LCAT	198	9	9	111.31	27.8376	28.1806	27.1496	27.1209	27.4515	27.5919	26.6663	26.9609	27.5188	27.17	27.3552	27.2209	27.6325	27.6449	27.2584	26.9055	28.0576	28.1082	27.5058	28.0468	27.5462	27.7091	27.6275	27.1999	27.9492	28.1094	28.0746	28.3451	27.668	27.4425	27.4155	27.2151	23.5814	24.7106	25.1137	24.3615	27.1708	25.5223	23.4658	23.399
+	2.56219	1.52075	Q5NV65		V1-5	76	3	2	8.9707	22.1366	24.0392	27.937	27.8718	21.8348	22.2063	29.7989	29.0701	24.7588	27.4353	28.4137	28.3319	28.5989	28.5366	27.3463	27.2448	29.1523	29.256	28.0657	27.9437	28.0742	27.9468	28.2772	27.4756	24.5522	24.9521	26.9621	27.1815	26.8171	26.8202	27.4169	24.4985	25.2654	23.2027	25.7186	28.3113	25.8889	26.2956	26.8664	23.3141
+	2.50756	1.52281	B2R773	Adiponectin	ADIPOQ	283	3	3	55.037	26.9069	26.4497	27.4516	27.5547	26.6491	26.7784	26.7455	26.9358	26.8121	27.0829	27.1672	26.7971	27.1576	27.2619	22.1415	24.3244	27.0127	26.3975	26.9759	26.887	26.8971	27.1771	28.061	28.0903	28.7824	28.437	27.4672	27.7393	28.2059	28.4378	27.2807	27.9891	28.2882	28.368	26.1949	26.4823	25.0912	27.8341	25.8768	23.6117
+	8.23008	1.52827	H0YAC1	Plasma kallikrein	KLKB1	465	28	27	323.31	31.3628	31.4925	30.7264	30.8295	30.8189	30.6583	30.805	30.8114	31.604	31.6096	31.1313	31.1469	31.1237	30.9931	31.2103	31.3854	32.2836	32.2966	31.3581	31.5133	31.4455	31.4109	31.1895	31.2784	31.4034	31.3492	31.6255	31.5693	31.267	31.2593	32.0655	31.759	31.9054	31.928	30.8451	31.2304	28.4539	28.4001	28.8104	28.8681
+	2.80869	1.54071	P0C0L5	Complement C4-B	C4B	565	127	1	323.31	30.1388	30.0097	31.3767	30.4473	31.3919	31.2226	29.5758	29.4913	30.7372	30.4417	31.8324	31.8354	32.1031	32.1749	30.5328	30.2103	28.8461	28.6407	31.4193	31.6189	30.376	30.3	31.7867	31.8459	32.4796	32.3582	30.8887	30.9025	32.0247	32.3474	31.7661	31.6143	31.989	31.9399	29.891	30.2189	30.3729	29.798	24.9632	28.6216
+	4.05324	1.55523	V9HVZ4	Glyceraldehyde-3-phosphate dehydrogenase	HEL-S-162eP	533	12	12	181.82	28.3297	28.2937	26.712	26.8931	27.7955	27.6108	28.3959	28.3764	27.1042	26.8219	27.0336	26.68	26.9632	27.2157	28.6306	28.642	27.168	27.7394	27.6838	27.139	27.6212	27.1517	25.8315	25.3897	26.0288	25.1851	28.0165	27.5896	30.0409	29.8332	26.7887	26.1234	26.7466	26.5707	25.855	25.2684	25.4344	27.2577	25.4333	24.5342
+	3.33796	1.56514	D9IWP9	Beta-2-glycoprotein 1	APOH	443	19	19	323.31	35.0326	35.1104	34.9481	34.9342	35.0478	35.0728	35.5787	35.325	34.4931	34.5576	33.9954	34.0473	34.6171	34.4758	33.226	33.2266	34.1915	34.1168	33.7124	33.4528	34.8059	34.8931	33.8219	33.737	33.4107	32.9224	34.3644	34.1411	35.5572	35.5308	33.4114	33.4654	32.8652	33.5822	33.5715	33.8711	32.3885	32.6588	29.5964	27.4577
+	2.7666	1.57832	A0A125QYY4			182	5	2	23.695	27.2686	26.9524	26.1974	26.1073	27.4776	27.5948	27.2775	28.0997	28.0272	28.0347	27.5621	27.47	27.3182	27.3713	28.6119	28.544	28.3526	28.2593	28.5484	28.6823	27.9745	28.1756	24.2635	24.7925	29.1152	29.4176	26.6033	26.8167	27.1593	28.0026	28.5375	28.7617	28.5548	28.6674	24.1845	26.6576	25.9287	25.1885	26.5775	24.7248
+	7.99643	1.6019	A0A182DWH7	Selenoprotein P	SEPP1	203	5	5	40.255	27.9719	27.8786	28.4019	28.4747	28.3521	28.2802	28.4683	28.3464	28.24	27.9705	27.5166	27.374	27.4394	27.3576	26.5729	27.0534	27.6832	27.3801	27.5219	27.5691	27.9834	27.9069	28.1305	28.0544	27.7945	27.8201	28.4544	28.3231	28.4881	28.5464	27.5142	27.442	27.1943	27.5332	26.1133	25.9815	24.1591	24.7374	25.7594	25.9256
+	5.83295	1.62088	P02776	Platelet factor 4	PF4	521	6	4	52.405	33.0309	32.7806	32.21	32.3138	31.9364	32.2656	33.4232	33.4567	30.3881	30.6165	32.8685	32.9245	31.4244	31.5471	32.1325	32.0423	32.7429	32.7884	31.4688	31.6242	31.6101	31.3928	32.7895	32.8643	31.5244	31.268	32.1828	31.9917	33.1004	33.1225	31.6274	31.8322	28.9532	29.144	29.9207	30.4442	30.0258	30.2051	29.8585	29.7437
+	2.40689	1.6331	A0A087WW89		IGHV3-72	90	7	2	127.65	27.9416	27.9421	26.7878	26.9201	27.6127	27.4374	27.5099	28.0659	27.3944	23.4864	28.4592	28.7831	28.6276	28.6869	28.5925	27.8774	27.3569	27.3914	27.4723	27.8155	26.8576	26.651	29.169	29.026	27.4799	22.3933	28.0161	27.9636	27.9696	28.1865	28.3102	28.5678	28.3569	28.4334	29.583	26.0777	24.7741	26.4082	25.1905	24.3134
+	7.84894	1.63397	Q9UL88			757	8	1	109.64	31.4959	31.4617	29.3634	29.8504	31.1167	31.3678	31.7496	31.3429	29.6878	30.0922	31.7277	31.6523	31.6896	31.7196	30.8328	31.2132	31.0955	31.1558	31.2765	31.1523	31.6228	31.6252	32.212	31.9901	31.0495	31.1144	30.9944	30.9843	31.2672	31.0112	31.5768	31.6966	30.7868	31.5796	29.4868	29.6385	28.6879	30.2109	30.6507	30.7181
+	4.57984	1.63854	L7UYB8	Platelet glycoprotein Ib alpha chain	GP1BA	123	6	6	26.308	28.1324	28.3336	27.7551	27.7562	27.627	27.8466	28.3619	28.5775	26.6333	26.4186	27.2058	27.4016	28.0541	27.9832	27.91	27.6961	28.4276	28.646	27.1347	27.3235	28.1869	27.978	27.0651	27.1331	28.453	28.0919	27.4738	27.3598	28.3993	28.2667	27.4431	27.5128	24.035	27.7257	25.2891	24.5439	27.5016	24.5607	24.529	24.7571
+	2.56814	1.66553	B4E1C4	Vitamin K-dependent protein C	PROC	343	8	8	108.82	27.9264	27.823	27.4661	27.6697	27.9723	28.3432	28.4209	28.3662	28.9158	29.1163	27.9214	27.9725	28.1424	28.141	23.8317	25.363	27.9188	27.8035	27.7393	27.9238	28.2671	28.0975	28.3223	28.5073	23.8375	24.8558	29.2918	29.0417	28.395	28.2769	26.6466	27.2782	27.8041	23.9357	26.8228	26.8545	24.5681	25.1864	24.1892	24.7969
+	1.76127	1.71907	A0A024R462	Fibronectin	FN1	21	84	49	323.31	34.7274	34.6415	32.9594	32.9674	33.7014	33.5365	34.0073	34.1214	34.9864	35.1088	31.6712	31.9379	34.5248	34.405	30.068	30.4541	29.868	30.2232	28.4804	28.3796	32.0599	31.9844	31.7634	31.7072	32.0537	32.1016	29.1145	28.9401	29.5448	29.6319	28.9371	29.1767	34.2047	33.9122	29.9877	30.3058	30.4906	30.3382	29.0975	28.7312
+	4.1386	1.7299	A0A0X9UWM4			168	2	2	5.0348	25.5075	23.4829	25.8252	22.0891	25.2632	26.3727	25.0055	24.9831	22.0894	27.4288	28.4029	28.8724	27.457	27.0969	25.2619	25.5399	27.8123	26.8507	27.9458	28.1472	26.9697	27.0279	28.4401	28.7019	22.9969	26.255	27.2624	26.9334	26.8841	28.1546	24.1882	27.3624	27.4776	25.3078	25.0339	25.3414	25.0597	24.7943	25.2609	24.2986
+	5.35982	1.73123	P00739	Haptoglobin-related protein	HPR	495	30	10	323.31	31.7934	31.9427	31.969	32.1843	31.3011	30.9664	31.6632	31.5819	31.6868	31.5507	32.0313	32.111	32.1177	32.0953	32.4963	32.5699	31.4139	31.7137	33.2764	33.2312	32.879	32.8276	31.7062	31.7095	30.2041	29.8094	33.0169	33.0049	32.9953	32.9512	32.301	32.1318	30.262	30.1363	32.0317	31.8575	30.0675	30.0512	29.4777	28.6629
+	3.08169	1.74274	P27169	Serum paraoxonase/arylesterase 1	PON1	596	17	17	323.31	33.1549	33.3238	32.171	32.0287	32.539	32.7788	31.1302	31.4451	32.1261	32.3071	32.6874	32.537	32.1561	31.979	32.1085	31.7458	32.0882	31.971	32.0823	31.969	31.6616	31.5689	32.7113	32.9723	31.3065	31.4868	32.2377	31.9794	32.2003	32.3621	32.8323	32.8298	32.7699	32.8364	31.9246	31.6193	30.7642	30.8565	23.7634	26.2264
+	2.04131	1.76088	P21333	Filamin-A	FLNA	589	69	69	323.31	31.2149	31.3032	31.2559	31.1344	31.357	31.2309	32.6753	32.77	28.5921	28.3292	24.514	25.3576	27.5966	27.4494	27.7726	27.0937	24.9886	25.1676	26.5697	26.803	27.2172	26.3276	25.3023	23.4408	22.623	23.6684	27.9553	27.9885	31.0852	31.2071	24.3598	22.9548	24.8447	25.6251	25.511	25.9143	25.6651	26.3347	23.4265	23.8776
+	2.66689	1.81365	Q0ZCH9			640	9	1	236.19	31.8172	31.5949	30.72	30.5879	32.0293	31.8605	31.2903	32.1179	32.3748	32.1575	31.9362	31.9696	31.2371	31.2449	32.0666	32.3305	31.3416	31.4408	30.9722	30.8427	31.7723	31.7001	33.0635	33.0375	31.3056	31.2101	30.5551	30.9894	30.0739	29.9517	32.4098	32.2102	31.4468	31.4352	26.6414	26.6427	30.4513	30.6974	31.6307	31.6072
+	1.72822	1.83983	Q9Y490	Talin-1	TLN1	762	85	85	323.31	32.6613	32.5364	32.5889	32.556	32.8674	32.8924	33.3633	33.3546	29.8353	30.1158	25.0135	25.4377	28.5477	28.7337	29.6893	30.0506	27.217	26.7956	27.7482	27.5561	28.0094	27.8038	23.0996	24.2691	22.0622	20.6115	28.7034	29.0485	32.0025	31.6814	26.1411	23.535	27.4439	25.6553	25.9034	24.2771	23.4383	25.6594	26.2557	23.857
+	8.53799	1.8959	A0N5G1	Ig kappa chain V-I region HK102	V<kappa>1	216	7	6	183.05	30.1328	29.8511	29.6327	30.351	32.3159	32.2038	31.9161	31.7265	30.267	30.0223	32.0174	31.8495	31.5914	31.6405	31.3038	31.2297	30.3849	31.8049	31.1188	31.2469	30.8796	30.5325	32.8539	32.9824	32.7463	32.6469	30.6814	30.5239	30.1167	30.673	32.1146	32.03	32.3311	32.2798	29.5236	29.8811	28.3301	30.1153	30.0135	30.0875
+	1.30412	1.89787	I1VSB5	Sialic acid-binding Ig-like lectin 16	SIGLEC16	267	1	1	17.472	32.7676	32.731	30.7261	22.3868	32.7838	32.4137	33.6678	34.0633	32.7283	33.1813	32.1446	32.5448	32.5528	31.9119	30.3284	31.797	34.2848	33.6626	30.0305	29.4108	23.3092	32.9939	30.5638	30.4841	30.8956	30.9947	32.1883	33.4408	31.6239	31.2124	31.9379	32.2749	26.6254	25.1843	31.4559	31.3316	32.5933	32.4802	25.8987	25.3202
+	6.82899	1.90735	A0A140VJI7	Extracellular matrix protein 1	ECM1	192	18	18	318.07	29.9473	29.9404	30.5047	30.3371	30.4154	30.3455	30.2579	30.3295	29.8113	30.0132	29.1193	29.371	29.6581	29.6614	28.5184	28.5196	29.3276	29.193	29.215	29.3261	29.2048	29.3277	29.1475	29.5195	28.7682	29.0638	29.4985	29.5862	29.2059	29.4123	29.0846	29.1764	28.6002	28.1924	25.8503	26.1428	28.4004	26.6312	26.5754	26.3765
+	5.36482	1.98704	A5YAK2	Apolipoprotein C-IV	APOC4	264	5	3	20.11	26.9411	27.0354	25.7863	26.403	27.2539	26.5733	27.8318	27.8104	28.4196	28.236	27.6802	27.4079	27.7527	27.7958	26.905	27.0201	28.1732	27.3604	27.1147	26.9436	27.7465	26.9833	27.4457	27.8346	26.8917	26.6327	27.5464	27.6577	27.2997	27.1134	23.0125	26.9972	25.6578	25.0904	24.8263	25.5515	26.0577	26.8012	24.9003	22.3577
+	9.7867	2.01515	O43866	CD5 antigen-like	CD5L	483	16	16	323.31	32.8655	32.8903	31.5573	31.6642	31.9588	31.9594	33.2129	33.1105	31.2712	31.4603	32.8636	32.9377	33.1607	33.0605	31.7811	31.8395	32.5127	32.6314	32.0933	32.3645	32.8661	32.7819	32.2947	32.3131	30.6734	30.7568	31.3249	31.5147	32.1725	32.1071	32.0892	32.3839	31.561	31.7372	30.9226	30.7431	29.1191	29.218	29.8606	29.8976
+	7.10037	2.01547	D3DQH8	SPARC	SPARC	430	11	11	96.538	27.5948	27.4043	27.6388	27.4801	27.9603	28.1223	28.8096	29.1878	25.4889	22.8404	28.1841	28.1412	26.5706	26.741	26.6065	26.3669	27.1625	27.4706	27.1695	27.149	26.2747	26.3245	27.9268	27.7739	26.8812	26.851	26.5829	26.2905	28.7143	28.8093	26.3664	27.1627	25.2097	26.2835	23.7673	25.7757	25.986	26.4779	25.2429	25.6952
+	5.05992	2.01646	A0A0X9TDD0			165	3	1	299.34	30.2083	30.1355	30.9004	30.8198	31.4453	31.5908	30.317	30.1591	29.5649	29.59	31.3111	31.2511	30.3717	30.4461	31.5896	31.6966	30.4917	30.5326	27.6881	27.921	28.3488	28.4053	31.6532	31.6557	29.2363	29.3167	29.1019	29.0676	29.543	29.5409	30.3386	30.1506	29.0401	29.7055	29.1858	29.5841	28.5819	28.718	28.4968	26.8719
+	5.35482	2.04788	Q9UGM5	Fetuin-B	FETUB	750	8	8	108.95	28.3263	28.5998	28.6917	28.542	27.3694	27.0886	27.6622	27.7307	27.8321	28.1665	27.9471	28.0654	28.0261	27.7376	27.3429	27.2216	26.9931	27.1471	28.8814	28.6967	28.2925	28.4763	27.7841	27.5319	27.308	27.8143	27.8841	27.8808	27.7126	27.7867	28.7076	28.713	28.1459	28.695	25.0902	26.0642	26.4749	24.3567	24.7028	25.1007
+	8.67909	2.09214	P80108	Phosphatidylinositol-glycan-specific phospholipase D	GPLD1	627	17	17	158.02	27.5627	27.4947	28.0809	28.1845	27.8808	27.4887	28.28	28.4212	28.6571	28.684	27.7664	27.7562	28.2204	28.2624	27.8344	28.1818	28.6307	28.8047	28.2577	28.4708	28.9499	28.7028	27.916	27.9451	28.1386	28.3217	27.844	28.0019	28.3001	28.384	28.8954	28.4019	28.7853	29.2374	24.8242	27.9095	24.911	26.1607	25.0638	25.0136
+	2.3746	2.12365	A0A0C4DGB6		ALB	122	148	1	323.31	34.0182	33.9815	34.7196	34.7577	35.1059	34.9958	34.2174	33.7899	34.5012	34.1232	35.9976	35.6729	36.092	36.2653	33.6921	33.6376	34.5563	35.5613	34.859	34.8255	33.8885	33.5166	34.2334	34.2625	31.261	32.1975	33.4361	33.4492	34.8689	34.3195	33.3687	33.0757	32.8551	32.4887	33.9536	32.7783	32.5484	32.1913	26.0906	23.9775
+	8.50713	2.1806	A2MYE2	Ig kappa chain V-I region Gal	A30	238	6	2	323.31	29.9525	30.1051	31.0937	30.9646	32.1897	32.3473	32.1616	32.0783	29.7378	30.8908	32.3035	32.0581	31.4961	31.437	32.0934	31.9884	32.3363	32.1901	31.9173	31.8614	31.3688	31.5101	32.2302	32.333	33.0048	33.0373	31.5021	31.7523	31.5255	31.8892	31.6821	31.9401	31.9727	31.8999	29.1073	28.8097	29.7687	26.2625	29.9892	29.9765
+	3.93424	2.20741	Q6GMW4	Immunoglobulin lambda-like polypeptide 5	IGL@	684	10	1	28.647	30.8454	30.8163	30.3483	30.2456	31.1624	31.0447	31.4661	31.193	30.3564	30.4665	31.3101	31.3014	30.9211	30.8845	31.7393	31.667	31.3864	31.1508	32.0955	32.2698	32.1101	32.203	31.0357	30.959	31.1437	30.9853	30.7785	31.0765	30.6829	30.7614	30.9184	31.0576	31.7276	31.9127	29.8068	29.8809	24.9934	28.1047	30.5122	29.1748
+	4.19016	2.22942	A2J1M8			228	3	2	16.766	23.0189	21.942	24.0388	23.1029	26.6623	23.9373	26.4557	26.2611	22.8978	22.1833	28.5784	29.0233	28.6713	28.3109	27.0498	27.0354	25.2535	28.9436	28.6205	28.0308	23.1278	27.8563	29.4485	29.2965	27.6397	27.1156	28.1166	27.8865	28.4695	24.1496	28.7656	29.4083	29.622	29.6248	25.5495	25.0885	27.1726	26.3525	27.2616	23.5088
+	2.93206	2.24936	Q9NPP6			744	21	1	54.927	28.8235	28.9807	28.4537	28.4826	28.8417	28.8917	28.9117	29.2767	29.4145	29.4998	28.7181	28.9497	29.0331	29.0622	28.6397	28.5205	27.8087	28.0443	29.6342	29.7817	28.4405	27.8808	28.8528	29.2881	24.8641	27.3509	27.6754	27.6026	23.752	22.2094	29.095	29.3815	30.8976	31.0048	24.1894	25.9101	25.7687	25.4518	26.3931	25.5547
+	1.84794	2.27794	B4E1B2			358	96	3	308.72	33.5787	33.4951	34.6258	34.416	33.7065	33.8908	34.1746	34.1601	32.0297	32.194	32.9613	33.021	33.5874	33.5272	32.4986	31.9201	33.5813	33.6933	24.5297	23.8063	25.2822	25.2362	33.8609	33.831	32.4601	32.6227	32.7268	32.6102	33.3837	33.5439	32.2471	32.3868	32.0331	32.1209	30.2493	29.749	26.3171	27.6994	31.2324	31.112
+	2.15232	2.30756	A0A087WUS7	Ig delta chain C region	IGHD	89	13	13	323.31	28.4178	28.2641	28.6328	28.2013	29.3189	29.3386	29.5906	29.3456	26.079	26.1042	30.8755	30.7537	29.3992	29.6343	32.4431	32.3064	31.588	31.6186	29.6375	29.1915	29.4889	29.5024	30.2729	30.3185	25.2319	25.8458	30.3024	30.0601	29.7459	29.6759	23.9585	24.5506	25.9892	25.2633	25.4517	25.4018	26.3976	24.272	25.736	24.1679
+	1.3451	2.39659	Q7Z3Y5		VKA17	715	5	1	124.87	31.9632	31.7165	31.6049	29.9352	31.2983	31.7885	32.7466	32.6091	24.2927	23.8555	31.9632	31.9385	32.0418	32.0421	32.1056	32.3679	32.4506	32.612	25.4778	23.6735	31.8469	32.035	31.6961	31.799	24.8806	24.6472	25.1616	21.6842	31.9575	32.2319	32.9695	33.1521	25.7598	23.2363	26.1678	25.5624	25.039	31.1657	23.9845	25.4602
+	12.7881	2.40806	B4E1C2	Kininogen-1	KNG1	359	34	4	323.31	34.3002	34.2505	34.5553	34.459	34.0177	33.8357	34.5604	34.5619	34.2733	34.0427	34.2338	34.2266	34.4138	34.4077	33.9619	34.1053	34.3524	34.2199	34.0215	34.3344	34.6706	34.6294	34.1535	34.1024	33.6929	34.2469	34.3498	34.0711	34.4803	34.6575	33.7532	33.6924	34.66	34.2105	30.7953	30.3993	30.8779	30.9438	31.8279	31.1161
+	3.56575	2.42795	Q5NV69	Ig lambda chain V-I region NEWM	V1-13	671	4	2	70.92	30.0545	30.0995	29.7118	29.449	28.9765	28.3129	30.0593	29.9407	27.7874	28.2792	30.4038	30.3134	30.8115	30.7387	28.4495	28.1378	30.5283	30.8992	30.4035	30.2167	30.3159	30.5142	30.2843	30.0194	28.84	29.191	30.2651	30.4339	30.5717	29.9564	29.4531	29.0639	29.5806	29.8402	29.4238	29.5525	24.0832	29.4415	29.4771	29.851
+	6.07747	2.45864	P43251	Biotinidase	BTD	612	10	10	53.353	28.759	28.9475	28.8959	28.7337	28.593	28.5334	28.4829	28.6322	28.8148	28.5057	28.4005	28.6756	28.3145	28.4979	25.2251	23.0958	28.6893	29.1469	28.3286	28.3285	29.2457	29.1493	27.6769	27.5527	28.4265	28.4596	28.4692	28.6188	28.3634	28.1512	27.8488	28.3232	28.7654	28.7557	27.821	27.0498	25.6958	25.8913	24.1631	25.2842
+	10.2374	2.46771	D6RAR4	Hepatocyte growth factor activator	HGFAC	439	16	16	189.59	28.0773	28.1503	27.623	27.4183	27.7863	28.051	27.1947	27.3255	28.0791	28.5786	28.6411	28.8005	28.9657	28.7836	27.2736	26.2397	27.8528	27.7351	26.806	26.5904	27.3448	27.223	28.7443	28.8228	27.8447	27.8606	28.3339	28.5589	28.8263	28.5728	27.7917	27.6306	26.7436	26.7631	26.0116	25.0537	25.4835	25.9495	25.5054	23.7918
+	4.61399	2.47038	A0A125U0U7			185	5	2	315.74	26.0904	26.5153	29.4042	29.2525	29.5663	29.587	30.1255	30.2811	29.9538	30.0245	30.889	31.0902	30.427	30.3691	30.57	30.461	30.8619	30.7218	28.368	28.4773	28.1339	28.2154	31.0443	31.093	29.1332	29.1079	27.4861	27.5582	27.2208	27.6066	30.3858	30.3552	28.8391	28.6875	29.1538	28.5442	28.0009	27.747	24.4061	24.3507
+	3.69414	2.51962	Q96JD1		VL6	730	6	1	323.31	29.8982	29.89	28.4309	28.7782	28.9217	28.7761	30.2796	30.7512	28.9567	29.0623	30.9473	31.1816	30.9484	30.9732	29.4228	29.2682	30.72	31.0833	31.1826	31.2778	30.7827	30.8831	31.0918	31.0832	29.8172	29.8355	30.4334	30.2317	30.3775	30.1363	30.222	30.6394	25.677	27.1026	29.9776	30.9807	25.8768	27.0937	24.4183	24.5916
+	6.429	2.53067	A0A087X0P6		IGKV2D-29	97	4	2	103.49	27.2167	27.1168	26.6525	26.2965	27.3286	27.1791	27.2556	23.137	29.2546	28.805	26.9958	26.8442	27.1911	27.4338	27.6768	27.4336	27.7376	27.8802	28.0142	28.5307	28.3565	28.1904	28.4057	28.4212	27.1606	24.9432	26.8215	27.1617	27.8084	27.5843	30.5887	31.1424	30.3379	30.1513	25.2117	24.8866	24.9559	26.3098	24.1776	24.5138
+	5.28432	2.54275	A0A0X9V9B3			170	3	3	87.64	28.287	28.1582	29.0323	28.7195	29.6207	29.4728	29.3033	29.6	29.5719	29.5222	28.702	28.7218	28.6357	28.0052	29.0338	28.5094	29.0348	28.7624	29.9531	30.0823	29.4767	29.4569	28.9246	29.2112	23.7408	28.1493	29.1896	29.0518	28.8816	28.5276	30.0654	30.3323	29.6006	30.207	25.9639	26.1719	25.895	24.8949	26.2743	26.3956
+	8.93873	2.54426	A0A125U0V1			188	5	2	23.787	27.8463	27.9347	27.2142	27.4114	28.2607	28.1828	28.4181	28.3546	27.5164	27.8679	28.6154	28.5701	27.9321	27.3761	28.1036	28.2874	27.7777	27.5733	28.0527	28.0773	27.0509	27.1792	28.2787	28.5421	26.545	26.793	25.2045	25.3311	26.5263	26.77	27.8989	28.0333	26.3044	26.2538	25.2369	24.7137	24.3273	26.3369	25.2045	24.3015
+	5.41211	2.54764	Q96PD5	N-acetylmuramoyl-L-alanine amidase	PGLYRP2	734	22	19	323.31	32.2497	32.1448	31.7486	31.8011	32.2115	32.2525	32.1221	32.0251	31.3169	31.6398	32.067	32.2844	31.8282	32.0235	30.6856	30.7067	31.9872	31.9124	31.0222	31.2617	31.9671	32.0931	31.8301	31.8152	30.5555	30.5442	31.4148	31.2514	32.2044	32.4059	31.3327	31.615	31.1568	31.2193	28.1878	27.979	27.7146	27.0631	25.0934	23.9717
+	8.11383	2.59189	A6XND1	Insulin-like growth factor-binding protein 3	IGFBP3	269	8	8	81.766	28.813	28.7397	28.1706	28.2783	28.2365	27.9893	28.3484	27.9455	28.6235	28.8633	26.3025	27.7976	27.2736	26.9738	26.2883	26.8099	28.1306	28.5997	27.7432	27.5186	28.2837	28.6204	27.9631	28.2236	28.1161	28.162	28.1395	27.8321	28.429	28.48	26.9394	26.385	23.9427	24.1199	25.3355	23.239	25.8631	24.656	24.1764	24.3537
+	6.51392	2.60189	A0A109PSY4			176	2	1	235.44	27.5444	27.6498	26.6202	26.5001	28.2873	28.1977	28.6117	28.7125	28.1551	27.1756	28.5229	28.4039	28.5418	28.5076	28.3099	28.5769	29.3658	29.2039	29.1753	29.6491	28.5538	28.499	30.3683	30.1934	28.253	28.1962	28.7585	28.697	28.163	28.1515	29.4995	29.6543	28.9581	28.8808	28.2807	28.1908	24.9813	27.637	28.5444	28.413
+	9.10752	2.61975	A0A125U0V2			189	4	2	6.1222	28.0818	28.0583	25.7051	22.8775	27.7468	27.3921	26.6037	26.5757	26.3636	26.3462	28.5879	28.6202	27.1556	27.9917	27.1654	26.8812	26.606	27.0777	28.2012	28.2221	26.7953	27.135	27.3793	27.4025	27.5865	27.709	25.979	26.2211	26.7201	26.3403	28.7991	28.9617	28.7975	28.6091	23.6834	26.7265	24.3757	24.7056	23.9224	26.2118
+	11.7808	2.71923	Q5JVE7	Coagulation factor X	F10	496	12	12	60.856	28.8789	28.6286	28.2178	28.2518	27.9831	28.041	28.2283	28.2048	28.7994	28.8055	29.3286	29.3651	29.1706	29.3596	29.0411	28.6391	29.4312	29.3055	29.6208	29.6374	29.9421	30.2967	28.743	28.889	29.1567	29.2312	29.3636	29.4526	29.3149	29.255	29.5489	29.6097	29.2649	29.5461	28.7932	28.1198	28.1835	27.2041	26.146	26.6937
+	8.29365	2.74834	P04430	Ig kappa chain V-I region BAN		534	2	2	33.649	27.6145	26.0956	26.6178	23.9521	27.2078	27.5311	28.5301	28.3623	25.8247	26.3603	27.5039	28.1638	28.6789	27.6962	28.3955	28.0844	28.1414	28.6861	27.4086	27.5887	27.842	28.1088	28.5353	28.9858	28.1177	28.475	28.0068	28.4283	27.7893	27.7593	28.7059	28.98	25.5033	24.4505	25.8648	27.1479	26.7181	26.8346	24.7599	24.2448
+	10.0499	2.78119	B2RA39	Complement factor H-related protein 5	CFHR5	310	15	14	97.584	27.1979	27.6267	28.9765	29.0278	27.6422	27.5909	26.8894	27.6552	25.8436	26.3928	27.974	28.2398	28.2837	28.7414	29.7621	30.0986	28.467	28.6325	29.426	29.636	27.7412	28.12	27.7909	27.9317	28.6028	28.8732	28.6277	29.1705	28.71	28.4992	27.2572	25.23	27.5717	28.1124	25.9111	26.1429	25.783	26.907	25.8111	25.6371
+	8.64743	3.06048	Q9P1C5			748	18	1	323.31	32.6827	32.5758	32.643	32.3617	32.6961	32.8191	31.8788	31.6868	31.6387	31.386	32.3376	32.18	32.42	32.4763	32.2319	32.0629	32.2355	32.1428	31.084	31.15	31.2821	31.2065	32.5479	32.3073	31.1618	31.7241	31.0536	30.9987	32.6506	32.3614	30.75	30.6754	32.0489	31.9575	28.2479	30.3685	27.7834	28.4918	28.4573	28.6929
+	6.88754	3.20218	A2NB45			243	4	1	312.13	30.9417	30.9687	31.2279	31.0751	32.021	32.7118	31.3165	31.1868	31.1667	31.26	32.2386	32.14	31.7112	31.7336	31.846	31.7032	31.6995	31.6109	31.5422	31.7114	31.2611	31.2447	31.5751	31.6314	32.0788	32.0826	31.0496	31.21	31.5868	31.7318	31.6498	31.6811	32.5272	31.9238	29.1729	28.7836	29.0766	29.1433	24.9217	28.2888
+	5.66434	3.22396	Q86TT1			717	28	3	201.68	31.1538	30.9215	28.3755	28.3942	30.0427	29.8714	30.8174	30.4444	29.3282	29.5535	32.3435	32.1145	30.9839	30.9303	31.1194	31.8335	30.4775	30.5875	31.2285	31.6992	31.7091	31.82	29.3078	29.1485	25.3481	27.2637	30.7562	30.8934	30.6888	31.0598	31.3861	31.6713	32.8357	33.0669	30.4633	30.4894	25.1044	27.0669	30.0641	30.1194
+	6.19503	3.25006	B1N7B8			294	6	5	175.15	31.6089	31.4555	30.5433	30.4703	32.3092	32.6327	32.557	32.6362	32.2348	30.2339	32.6659	32.7514	32.049	32.1543	31.8542	31.6909	32.0621	32.0368	31.6482	31.2582	31.3778	31.2395	32.7321	32.7015	31.9988	32.0085	31.7456	31.6343	30.9309	30.6393	30.3864	30.5594	31.6781	31.9548	27.904	30.0053	30.4203	30.3137	24.9843	24.6989
+	7.73134	3.55655	A2NB46			244	4	2	129.74	31.7207	31.5667	32.2631	32.2665	33.1393	33.0529	32.2303	32.399	32.6508	31.6152	32.5576	32.4194	32.602	32.7182	33.7349	33.7025	33.646	32.7381	32.3501	32.8316	32.918	33.1717	33.2083	33.1571	33.3418	33.1284	31.5805	31.7356	31.5377	31.5125	31.3063	31.3324	31.9101	32.3087	32.2273	32.2656	25.5771	26.0844	32.0591	32.1257
+	13.3277	3.57949	A0A0S2Z4I5	Properdin	CFP	153	6	6	29.948	29.1227	29.4175	29.3485	29.6024	28.864	28.9212	29.4706	29.804	29.5981	29.2774	29.394	29.6552	29.5544	29.6432	28.5721	28.3252	29.9429	29.7886	29.112	29.08	31.2314	30.9151	29.4387	29.562	29.7057	29.6964	29.7929	30.0288	29.4893	29.5067	30.0548	30.3318	27.5279	27.3932	26.5507	25.7974	25.3659	26.8517	26.0286	24.2594
+	7.30958	3.72438	Q5NV81	Ig lambda chain V-I region VOR	V1-16	673	4	1	63.585	30.324	30.2076	29.0786	29.1201	29.356	29.2778	30.2188	29.077	24.1471	24.4642	30.9935	30.7284	31.1472	31.1018	28.6406	29.0127	31.3655	31.3729	29.8132	29.7041	30.4106	30.2498	30.7073	30.5081	29.3687	29.5206	29.3287	29.2674	30.1847	29.716	30.9157	30.557	30.2037	25.0122	29.971	30.0725	29.1875	28.7749	24.6313	25.0151
+	10.3258	3.72584	Q8TAY0	Insulin-like growth factor-binding protein complex acid labile subunit	IGFALS	607	24	24	323.31	31.4636	31.4933	31.4383	31.0919	31.0359	30.9412	31.1112	31.0266	30.9556	30.6005	31.4785	31.458	30.7838	30.8944	29.6544	29.9104	31.7712	31.614	30.5806	30.6836	31.0523	30.8153	30.7534	30.7275	29.5395	29.6319	31.2238	31.1014	31.3579	31.2767	30.1647	30.5806	29.9434	30.2537	28.174	28.5372	26.5395	25.459	28.558	24.3692
+	8.78997	3.7297	C9JXI5	Transmembrane protein 198	TMEM198	22	1	1	21.881	30.8141	30.4371	28.085	28.2059	30.1775	28.5121	30.8266	30.609	28.4621	28.3038	29.9375	29.4375	29.8511	29.6528	29.2162	28.8237	30.2426	31.094	29.2567	29.5032	29.9371	29.5853	24.6231	29.3579	23.7122	29.8064	30.087	30.1125	28.8938	28.8011	30.0108	29.9222	29.42	29.7974	25.6408	26.0282	23.9722	26.1376	25.1646	24.0662
+	8.39688	3.84689	Q1HP67		LPA	655	41	1	323.31	23.8131	24.3144	30.948	30.9124	28.1561	28.3295	28.0109	28.0814	31.7305	31.6597	26.8634	27.3767	27.2162	27.2278	29.2476	29.3261	28.9215	28.8978	30.3815	30.3319	32.0102	32.168	27.0989	26.961	25.7441	25.6558	30.4557	30.7213	30.423	30.3557	29.2231	28.9322	28.9427	29.1018	24.4667	26.2429	26.7604	26.428	23.8617	23.7373
+	5.53846	3.85505	B2R8I2			308	24	1	56.503	30.5464	30.8652	23.3536	22.9423	24.2705	24.8765	24.3307	23.7168	32.302	32.3273	29.6048	29.6231	30.4391	30.1928	30.542	31.0479	31.263	31.6395	26.7012	25.3418	23.5472	21.3046	30.4587	30.466	30.6846	31.1383	31.7087	31.371	31.3019	31.6187	28.9146	27.9893	27.6475	27.7671	26.7761	27.23	24.666	25.5072	24.3954	25.5119
+	5.48684	3.95204	Q5FWF9		IGL@	669	15	2	64.661	31.4271	31.3734	30.9762	31.0072	31.1492	31.1778	31.333	31.6019	31.0062	30.7951	31.9437	31.901	31.9448	32.0178	31.1891	30.9725	32.1129	32.1933	32.072	31.9863	32.0381	32.5549	31.8299	32.0051	31.6306	31.9851	30.5145	31.4678	31.8102	31.6802	31.8078	32.1495	31.9444	30.6528	31.6286	31.7286	24.6879	31.0007	24.436	24.4376
+	9.92239	4.26041	A0A0C4DH68		IGKV2-24	132	6	1	184.04	29.2692	29.7491	28.902	29.3108	30.0389	28.7772	29.3827	28.6325	29.0232	30.2035	31.5066	31.4149	31.0291	31.364	28.4978	29.0665	31.2532	31.1483	28.4133	28.3991	30.4983	30.3438	31.2619	31.17	29.9765	29.8159	30.7916	29.8425	29.6146	30.3615	30.1557	29.7858	31.3994	31.5138	24.1369	24.8996	24.356	26.607	23.9846	25.0343
+	5.14823	4.36409	Q6MZX9		DKFZp686M08189	693	22	1	323.31	32.0486	31.6974	31.1082	30.8651	31.7224	31.0348	30.6635	31.1741	29.734	29.517	34.092	34.0277	33.6149	33.6596	32.5937	32.3235	33.7177	34.0593	34.4645	34.7607	34.0319	34.0863	33.651	33.49	24.453	24.0929	30.9329	30.8733	30.4872	30.6633	31.9142	31.7902	30.0779	30.5754	25.4121	24.1167	24.3778	25.2742	29.6851	27.3824
+	7.66271	4.75238	P04433	Ig kappa chain V-III region VG	IGKV3D-11	535	5	3	323.31	30.3535	30.4535	30.6062	30.2679	30.5641	30.1915	31.7313	31.7826	30.5091	30.7756	31.4326	31.7507	32.0666	32.1208	31.9914	32.0555	31.7006	31.8431	31.1204	31.4262	31.0169	30.7857	31.6134	31.0988	31.6764	31.7429	31.0109	30.713	30.4707	30.5931	32.2364	32.573	31.9281	24.6888	27.1392	25.1763	24.6035	26.2512	30.4599	25.115
+	5.46121	5.27853	Q6PIQ7		IGL@	704	15	2	7.1411	34.0032	33.7574	31.8266	32.0713	31.7086	31.5656	32.8696	33.2716	31.879	32.1022	34.282	34.2196	34.8346	34.4971	34.2123	34.109	33.9361	34.7207	35.1151	34.9648	34.5462	34.2547	34.9886	34.3755	32.7746	34.0543	34.6445	34.3633	33.982	34.3959	34.5631	34.8844	35.3093	35.232	25.5284	33.1773	25.6235	26.125	24.0265	32.4529
+	10.2503	5.5622	Q6P5S8		IGK@	701	19	1	17.725	31.6024	31.5796	31.171	29.5596	30.6719	30.7498	23.7861	31.4716	30.1982	29.8742	32.0086	32.0947	32.5534	32.4707	32.1817	32.4055	32.748	32.9316	31.5924	31.5077	32.1022	31.9445	32.2934	32.2003	32.3186	32.3959	31.5908	30.2375	32.2585	31.128	32.9505	33.4983	32.4008	32.508	25.8903	24.0133	26.6807	26.2681	25.2262	23.8457
[truncated: 10 more columns]
