# Supplementary material for: Proteomic profiling of circulating extracellular vesicles from COVID-19 patients and their impact on innate Vdelta2 T-cell response
Source: Front Immunol. 2026 Feb 11;17:1748398. doi: 10.3389/fimmu.2026.1748398 (PMC12933268; doi:10.3389/fimmu.2026.1748398)
Supplement: Supplementary file 4 [file Table3.xlsx]

## Sheet: Foglio1
category	description	transferred FDR value	Genes N	genes
KEGG Pathways	Complement and coagulation cascades	3.16517	27	C5|VTN|PROC|C4BPB|CFHR5|C9|C6|KLKB1|F2|PLG|C1QB|CFHR1|SERPINF2|C8A|CFHR2|F5|MBL2|F10|PROS1|MASP2|F11|C4A|C4B|SERPINA1|CFD|KNG1|FGA
Reactome Pathways	Platelet degranulation	3.1054	30	APOH|SPARC|HRG|APOA1|TUBA4A|A1BG|ITIH4|AHSG|ALB|PF4|CLEC3B|PLG|TLN1|SERPINF2|HSPA5|FN1|QSOX1|F5|ECM1|FLNA|TMSB4X|PROS1|MMRN1|TF|SERPINA1|SELENOP|SERPINA3|CFD|KNG1|FGA
Reactome Pathways	Regulation of Insulin-like Growth Factor (IGF) transport and uptake by Insulin-like Growth Factor Binding Proteins (IGFBPs)	2.01113	22	IGFBP2|PROC|APOA1|AHSG|ALB|HSP90B1|IGFBP6|F2|PLG|APOL1|FN1|ITIH2|QSOX1|F5|IGFBP3|CST3|TF|C4A|SERPINA1|IGFALS|KNG1|FGA
Reactome Pathways	Innate Immune System	1.82526	43	LBP|C5|VTN|LTF|TTR|C4BPB|CFP|CRP|CFHR5|DSG1|A1BG|C9|C6|FCN3|AHSG|PGLYRP2|HSP90B1|F2|C1QB|CFHR1|HSP90AA1|TUBB|PRDX6|VCP|C8A|CFHR2|QSOX1|MBL2|TXN|PROS1|CST3|MASP2|SAA1|CD14|C4A|C4B|SERPINA1|SERPINA3|CNN2|CFD|CDC42|B2M|FGA
WikiPathways	Network map of SARS-CoV-2 signaling pathway	1.79031	24	APOH|LBP|HRG|APOA1|CFP|CRP|ITIH4|ALB|PF4|APOL1|GP1BA|APOD|FN1|C8A|AGT|APOM|IGFBP3|SAA1|CD14|TF|SAA2|APOC1|HBD|FGA
WikiPathways	Complement activation	1.33893	11	C5|CFP|C9|C6|MASP1|C1QB|C8A|MASP2|C4A|C4B|CFD
Reactome Pathways	Formation of Fibrin Clot (Clotting Cascade)	1.11203	11	PROC|KLKB1|PF4|F2|GP1BA|F5|F10|PROS1|F11|KNG1|FGA
Reactome Pathways	Binding and Uptake of Ligands by Scavenger Receptors	1.07595	11	SPARC|APOA1|HBA2|AMBP|ALB|HSP90B1|APOL1|HSP90AA1|SAA1|JCHAIN|HPR
WikiPathways	Fatty Acids and Lipoproteins Transport in Hepatocytes	0.831247	19	APOH|PON1|VTN|APOA1|LCAT|APOL1|LPA|EHD3|CD5L|APOM|CTTN|APOF|SAA1|ADIPOQ|PLTP|SAA2|APOC1|APOC4|CDC42
WikiPathways	Selenium micronutrient network	0.82426	11	APOA1|CRP|ALB|F2|PLG|TXN|SAA1|SELENOP|SAA2|SERPINA3|FGA
WikiPathways	VEGFA-VEGFR2 signaling	0.522768	16	HSPB1|SH3BGRL3|ALB|HSP90AA1|PRDX6|FN1|PGK1|TXN|TMSB4X|IGFBP3|GAPDH|CAPZB|ERN1|HBD|CDC42|FGA
Reactome Pathways	Plasma lipoprotein assembly, remodeling, and clearance	0.486328	8	APOA1|LCAT|ALB|LPA|APOF|PLTP|APOC1|APOC4
WikiPathways	Pathogenic Escherichia coli infection	0.48041	7	TUBB1|TUBA4A|TUBA8|TUBB|CTTN|CD14|CDC42
Reactome Pathways	Amyloid fiber formation	0.472584	8	LTF|APOA1|TTR|CST3|SAA1|B2M|FGA|SNCA
Reactome Pathways	Creation of C4 and C2 activators	0.451428	5	CRP|FCN3|C1QB|MBL2|MASP2
Reactome Pathways	Cell-extracellular matrix interactions	0.439254	5	VASP|LIMS1|FLNA|RSU1|ILK
Reactome Pathways	Activation of C3 and C5	0.42204	4	C5|CFP|C4A|C4B
Reactome Pathways	Terminal pathway of complement	0.406198	4	C5|C9|C6|C8A
Reactome Pathways	Transport of gamma-carboxylated protein precursors from the endoplasmic reticulum to the Golgi apparatus	0.392082	4	PROC|F2|F10|PROS1
WikiPathways	Aerobic glycolysis	0.363827	4	TPI1|PGK1|GAPDH|ENO1
KEGG Pathways	African trypanosomiasis	0.320761	5	APOA1|HBA2|APOL1|HPR|KNG1
WikiPathways	Focal adhesion	0.319382	9	VTN|VASP|TLN1|ZYX|THBS4|FN1|FLNA|ILK|CDC42
Reactome Pathways	Platelet Aggregation (Plug Formation)	0.30655	5	F2|TLN1|GP1BA|FN1|FGA
Reactome Pathways	Disease	0.292082	28	TUBB1|LTF|APOA1|TTR|CFP|TUBA4A|KLKB1|F2|TLN1|GP1BA|TUBA8|HSP90AA1|TUBB|FN1|VCP|PGK1|MBL2|TXN|F10|MASP2|F11|CD14|IGHD|ENO1|CDC42|B2M|FGA|BTD
Reactome Pathways	Aggrephagy	0.292082	5	TUBB1|TUBA4A|TUBA8|HSP90AA1|VCP
WikiPathways	COVID-19, thrombosis and anticoagulation	0.279588	3	F2|PLG|FGA
Reactome Pathways	Infection with Mycobacterium tuberculosis	0.24437	4	LTF|PGK1|ENO1|B2M
Reactome Pathways	Defective factor IX causes hemophilia B	0.240894	3	GP1BA|F10|F11
Reactome Pathways	Cellular responses to stress	0.234679	16	TUBB1|APOA1|TUBA4A|HBA2|ALB|HSP90B1|TLN1|HSPA5|TUBA8|HSP90AA1|H1-2|PRDX6|VCP|TXN|CAPZB|ERN1
WikiPathways	Familial hyperlipidemia type 3	0.222915	3	APOA1|LCAT|PLTP
WikiPathways	Oxidative damage response	0.213668	4	C5|C1QB|C4B|CDC42
Reactome Pathways	Dissolution of Fibrin Clot	0.208619	3	HRG|PLG|SERPINF2
Reactome Pathways	NR1H3 & NR1H2 regulate gene expression linked to cholesterol transport and efflux	0.208619	4	APOD|PLTP|APOC1|APOC4
KEGG Pathways	Parkinson disease	0.197881	8	TUBB1|TUBA4A|HSPA5|TUBA8|TUBB|TXN|ERN1|SNCA
Reactome Pathways	Transfer of LPS from LBP carrier to CD14	0.189279	2	LBP|CD14
WikiPathways	IL-18 signaling pathway	0.174473	8	HSPB1|FN1|ACTA1|TMSB4X|TF|ADIPOQ|ENO1|B2M
Reactome Pathways	Defective factor XII causes hereditary angioedema	0.172584	2	KLKB1|F2
WikiPathways	Burn wound healing	0.171444	5	SPARC|AMBP|FN1|ACTA1|CNN2
Reactome Pathways	RHO GTPases activate PAKs	0.166354	3	FLNA|CTTN|CDC42
KEGG Pathways	Salmonella infection	0.164975	7	HSP90B1|HSP90AA1|FLNA|TXN|GAPDH|CD14|CDC42
KEGG Pathways	Amoebiasis	0.164589	5	HSPB1|C9|FN1|C8A|CD14
WikiPathways	Photodynamic therapy-induced unfolded protein response	0.158503	3	HSP90B1|HSPA5|ERN1
WikiPathways	RAS and bradykinin pathways in COVID-19	0.15544	3	KLKB1|AGT|KNG1
Reactome Pathways	ER to Golgi Anterograde Transport	0.152143	6	TUBB1|TUBA4A|TUBA8|F5|CAPZB|SERPINA1
Reactome Pathways	Alternative complement activation	0.149214	2	CFP|CFD
Reactome Pathways	Interleukin-4 and Interleukin-13 signaling	0.144977	5	LBP|HSP90B1|HSP90AA1|FN1|SAA1
WikiPathways	Primary focal segmental glomerulosclerosis (FSGS)	0.140782	4	VTN|TLN1|LIMS1|ILK
Reactome Pathways	Scavenging by Class B Receptors	0.140012	2	APOA1|SAA1
Reactome Pathways	LDL remodeling	0.140012	2	LPA|APOF
Reactome Pathways	Extracellular matrix organization	0.1383	8	VTN|SPARC|TTR|KLKB1|PLG|FBLN1|FN1|FGA
WikiPathways	Photodynamic therapy-induced HIF-1 survival signaling	0.132148	3	IGFBP2|PGK1|IGFBP3
